# Supplementary material for: Development and clinical application of a rapid qPCR instrument featuring three independent temperature modules and a time-based algorithm for respiratory pathogen diagnosis
Source: Virol J. 2025 Nov 21;22:381. doi: 10.1186/s12985-025-03003-2 (PMC12639651; doi:10.1186/s12985-025-03003-2)
Supplement: Supplementary file 6 — Supplementary Material 6 [file 12985_2025_3003_MOESM6_ESM.xlsx]

## Sheet: Figure 2
Fig. 2A							Fig. 2B									Fig. 2C-E				Fig. 2F
Time (s)	Temperature (°C)						Time (s)	Temperature (°C)								Time (s)	Temperature (°C)			Time (s)	Temperature (°C)
	100°C HTM	105°C HTM	110°C HTM	115°C HTM	120°C HTM			30°C LTM	35°C LTM	40°C LTM	45°C LTM	50°C LTM	55°C LTM	60°C LTM			Time-based algorithm	Thermometer probe
1	59.5954	59.8141	59.5147	59.5553	59.8761		1	98.711	99.0238	99.0624	99.1694	99.2692	99.2833	99.3844		1	60.3828	60.1216		1	50.4451
2	64.485	67.9787	66.5358	67.1203	70.4916		2	94.0786	97.1357	96.4043	97.2687	98.4124	98.4061	97.9071		2	60.3091	60.0587		2	50.4464
3	72.5606	76.5465	76.4633	77.8411	81.6507		3	80.6398	85.4193	84.9727	86.8675	91.3936	91.8015	90.5852		3	59.6084	59.2802		3	50.4438
4	79.3019	83.2008	84.247	86.3992	90.4287		4	68.9314	73.9012	74.2906	77.2162	81.9364	83.3484	83.3644		4	65.4742	66.1029		4	50.4425
5	84.0899	88.211	90.3751	92.9967	97.0943		5	59.9991	65.1442	66.3646	69.82	74.4019	76.7713	77.9627		5	75.5754	76.1046		5	50.4434
6	87.7172	92.1131	94.8115	97.887	102.234		6	53.6466	58.5011	60.4047	64.2254	68.8394	71.6415	73.8778		6	83.5961	84.1388		6	50.4415
7	90.5105	95.0119	98.4332	101.588	106		7	51.5129	54.1685	56.1493	59.9906	64.534	67.9043	70.7575		7	89.905	90.1461		7	50.4426
8	92.6499	97.1728	100.932	104.405	108.251		8	52.2316	52.7103	54.4196	56.9444	61.3353	65.0496	68.4025		8	94.6148	94.9299		8	50.4444
9	94.2581	98.8381	102.915	106.281	108.641		9	54.0187	53.8288	54.6001	55.6421	58.8927	62.8589	66.5399		9	97.4523	98.2916		9	50.4431
10	95.5433	100.126	104.185	106.298	108.326		10	55.5161	55.2677	55.7676	55.8527	57.3389	61.1298	65.182		10	98.0726	100.826		10	50.4417
11	96.5191	101.151	103.868	105.905	108.466		11	56.6652	56.4593	56.8255	56.7693	56.5864	59.8406	64.1031		11	97.9332	102.846		11	50.4432
12	97.2963	101.83	103.406	105.823	108.309		12	57.5444	57.4211	57.689	57.642	57.1368	58.8649	63.3153		12	91.4063	104.228		12	50.442
13	97.9164	101.227	103.037	105.33	107.803		13	58.2261	58.1521	58.3501	58.3167	57.8328	58.1118	62.6999		13	79.9578	103.926		13	50.4422
14	98.4386	100.603	102.295	104.74	107.892		14	58.7423	58.6857	58.8568	58.8371	58.4557	57.9612	62.2226		14	70.909	103.627		14	50.4423
15	98.8597	100.037	101.752	104.724	107.83		15	59.1277	59.0941	59.2306	59.2273	58.9429	58.377	61.8551		15	63.9479	99.5925		15	50.4415
16	99.1591	99.1618	101.551	104.425	107.329		16	59.4188	59.4253	59.5062	59.5162	59.3149	58.823	61.5787		16	59.481	86.6755		16	50.4415
17	98.4317	98.5737	100.992	103.857	107.387		17	59.6479	59.6605	59.724	59.7462	59.5818	59.2138	61.3657		17	57.8511	76.0455		17	50.4424
18	97.6999	98.2246	100.501	103.903	107.46		18	59.8266	59.8299	59.8979	59.9259	59.7898	59.5256	61.1943		18	57.9959	67.7501		18	50.4417
19	96.9059	97.5844	100.504	103.807	107.037		19	59.9515	59.9602	60.0274	60.0498	59.9583	59.7551	61.0653		19	58.5198	61.6007		19	50.4437
20	95.8827	96.9726	100.162	103.318	107.006		20	60.0473	60.0704	60.1151	60.1381	60.0712	59.922	60.9634		20	59.0058	57.0378		20	50.4428
21	95.1951	96.8721	99.6577	103.379	107.209		21	60.1334	60.1546	60.189	60.2208	60.1537	60.0498	60.8825		21	59.3871	55.0561		21	50.4439
22	94.6446	96.5011	99.789	103.464	106.91		22	60.1989	60.2117	60.2514	60.2846	60.2289	60.1577	60.8167		22	59.6668	55.0366		22	50.4426
23	93.8506	95.957	99.596	103.089	106.689		23	60.2415	60.2451	60.2898	60.3212	60.2929	60.2357	60.7151		23	59.8504	56.1124		23	50.4429
24	93.2494	95.9811	99.1426	103.085	106.992		24	60.2655	60.2808	60.3118	60.3479	60.3364	60.2878	60.0999		24	59.9988	57.094		24	50.444
25	93.0711	95.818	99.3409	103.287	106.831		25	60.2923	60.3139	60.3369	60.3771	60.3549	60.3226	59.7874		25	60.1166	57.897		25	50.4439
26	92.5518	95.3206	99.27	103	106.53		26	60.32	60.3289	60.3631	60.4035	60.3748	60.3601	59.8155		26	60.201	58.5136		26	50.4439
27	92.0468	95.3704	98.8177	102.822	106.878		27	60.3312	60.3353	60.3757	60.4114	60.399	60.3907	59.9346		27	60.2546	58.9721		27	50.4451
28	92.7436	95.3679	98.9862	103.149	106.832		28	60.3317	60.3518	60.3731	60.4138	60.4163	60.4039	60.0668		28	60.2904	59.3138		28	50.4465
29	93.9418	94.9434	99.0514	102.959	106.48		29	60.341	60.3656	60.3788	60.4295	60.4115	60.4133	60.1722		29	60.3298	59.5821		29	50.4455
30	93.7089	94.9548	98.6754	102.715	106.801		30	60.354	60.3669	60.3955	60.4399	60.4158	60.4302	60.2529		30	60.3589	59.7932		30	50.4448
31	93.3936	95.1026	98.8234	103.069	106.822		31	60.356	60.3607	60.4011	60.4355	60.4258	60.4439	60.3023		31	60.3708	59.9395		31	50.447
32	93.2451	94.7771	98.9945	102.951	106.454		32	60.3488	60.369	60.3953	60.4337	60.4263	60.4407	60.3505		32	60.3789	60.0485		32	50.4473
33	92.674	94.7007	98.6449	102.637	106.709		33	60.3551	60.3804	60.3956	60.4428	60.4217	60.4381	60.395		33	60.2699	60.14		33	50.4475
34	92.2367	94.9393	98.6862	102.974	106.844		34	60.3648	60.3797	60.4039	60.4484	60.426	60.4451	60.4212		34	59.5308	60.2068		34	50.4484
35	92.7633	94.6575	98.9331	102.996	106.522		35	60.3615	60.3729	60.4035	60.4427	60.4368	60.4489	60.4289		35	66.735	60.2497		35	50.4494
36	94.051	94.4983	98.6934	102.614	106.521		36	60.3544	60.3741	60.3917	60.4401	60.4331	60.4446	60.4455		36	76.5246	60.2825		36	50.4491
37	93.8507	94.771	98.5361	102.893			37	60.3587	60.3824	60.3939	60.4464	60.4265	60.441	60.4579		37	84.3696	60.3186		37	50.4481
38	93.6874	94.5361	98.8782				38	60.3084	60.3776	60.4005	60.4484	60.4307	60.4486	60.4651		38	90.2921	60.3303		38	50.4495
39	93.3685	94.3137					39		60.1639	60.3202	60.4378	60.4382	60.4499	60.4652		39	94.7738	59.8235		39	50.4516
40	92.6902	94.5951					40				60.2871	60.4323	60.4412	60.4738		40	97.2257	62.2015		40	50.4465
41	92.3917						41					60.4172	60.4364	60.4792		41	97.9436	72.2647		41	50.4491
42	92.6313						42					60.1373	60.4401	60.4765		42	97.5159	81.2541		42	50.453
43	94.0004						43						60.4377	60.4746		43	88.6785	88.0313		43	50.4503
44	93.8245						44						60.3908	60.4803		44	77.4576	93.049		44	50.4528
45	93.75						45							60.4793		45	68.7973	96.8425		45	50.4528
							46							60.4704		46	62.2461	99.6976		46	50.4521
							47							60.4737		47	58.8152	101.874		47	50.4519
							48							60.4779		48	57.6823	103.545		48	50.4525
							49							60.4747		49	57.9792	104.148		49	50.455
							50							60.4641		50	58.479	103.883		50	50.4532
							51							60.4701		51	58.9357	102.697		51	50.4537
							52							60.4764		52	59.2981	92.9186		52	50.4551
							53							60.4721		53	59.5751	80.8934		53	50.4555
							54							60.4584		54	59.7947	71.5914		54	50.4558
							55							60.2402		55	59.956	64.4385		55	50.4573
																56	60.0739	59.0907		56	50.4561
																57	60.1579	55.7709		57	50.4566
																58	60.2294	54.7071		58	50.4552
																59	60.2839	55.5728		59	50.4587
																60	60.3148	56.6269		60	50.4568
																61	60.3398	57.5125		61	50.4586
																62	60.3682	58.227		62	50.459
																63	60.3864	58.7832		63	50.4564
																64	60.1485	59.1911		64	50.4571
																65	59.8149	59.4895		65	50.4578
																66	69.0453	59.7207		66	50.4574
																67	78.8439	59.8956		67	50.4565
																68	86.0938	60.0166		68	50.4584
																69	91.5922	60.1106		69	50.4582
																70	95.8149	60.1922		70	50.4584
																71	97.2526	60.2497		71	50.459
																72	98.1189	60.2801		72	50.4609
																73	96.9759	60.3118		73	50.4585
																74	85.9505	60.3427		74	50.4596
																75	75.5847	60.0787		75	50.4612
																76	67.5749	59.9442		76	50.4591
																77	61.5133	69.4712		77	50.4612
																78	58.5948	78.7601		78	50.4594
																79	57.7057	86.042		79	50.4618
																80	58.1117	91.5429		80	50.461
																81	58.6581	95.7074		81	50.4612
																82	59.1054	98.8685		82	50.464
																83	59.4518	101.278		83	50.4607
																84	59.6961	103.128		84	50.4639
																85	59.8777	104.27		85	50.4637
																86	60.0254	103.96		86	50.4618
																87	60.1303	103.252		87	50.4603
																88	60.2027	96.6012		88	50.4622
																89	60.2539	84.1897		89	50.4616
																90	60.3094	74.1226		90	50.4634
																91	60.3459	66.4527		91	50.4624
																92	60.3597	60.6274		92	50.4632
																93	60.3718	56.4944		93	50.4628
																94	60.3881	54.8927		94	50.4612
																95	60.0046	55.2857		95	50.4606
																96	61.045	56.357		96	50.4645
																97	71.1533	57.2932		97	50.4628
																98	80.1143	58.0495		98	50.4652
																99	87.0308	58.6512		99	50.4654
																100	92.2658	59.0869		100	50.4669
																101	96.2006	59.4038		101	50.4655
																102	97.4104	59.6492		102	50.4677
																103	98.2313	59.8469		103	50.468
																104	96.6797	59.9967		104	50.4669
																105	86.0092	60.0982		105	50.4684
																106	75.6272	60.1747		106	50.4686
																107	67.6045	60.2448		107	50.4685
																108	61.4765	60.2955		108	50.4696
																109	58.6139	60.3252		109	50.4686
																110	57.7575	60.3435		110	50.4684
																111	58.1724	60.286		111	50.4714
																112	58.7174	59.5876		112	50.4716
																113	59.1721	65.2918		113	50.4704
																114	59.5076	75.3569		114	50.4701
																115	59.7432	83.3751		115	50.4696
																116	59.9196	89.4908		116	50.4694
																117	60.0561	94.1162		117	50.4712
																118	60.1552	97.6193		118	50.471
																119	60.221	100.349		119	50.4714
																120	60.2687	102.373		120	50.4713
																121	60.3147	103.897		121	50.4726
																122	60.3464	103.778		122	50.4685
																123	60.3581	103.593		123	50.4725
																124	60.3763	101.079		124	50.4722
																125	60.3915	89.1262		125	50.4732
																126	59.9596	77.9851		126	50.4738
																127	61.7304	69.0757		127	50.4719
																128	72.4261	62.6122		128	50.473
																129	81.1389	57.7196		129	50.4731
																130	87.8419	55.3464		130	50.4752
																131	93.0814	54.9017		131	50.4724
																132	96.7257	55.9827		132	50.4738
																133	97.4466	57.0292		133	50.4754
																134	98.0129	57.845		134	50.4734
																135	94.253	58.4614		135	50.4744
																136	82.6062	58.9624		136	50.4761
																137	72.9009	59.3249		137	50.4758
																138	65.5357	59.5919		138	50.4755
																139	60.216	59.7973		139	50.4758
																140	58.0278	59.9573		140	50.4755
																141	57.8394	60.0747		141	50.4761
																142	58.3948	60.1553		142	50.4743
																143	58.9254	60.2221		143	50.4736
																144	59.3284	60.2834		144	50.4751
																145	59.633	60.3235		145	50.4741
																146	59.8389	60.3446		146	50.4737
																147	59.982	60.3419		147	50.4758
																148	60.1031	59.791		148	50.4736
																149	60.1934	63.0644		149	50.4749
																150	60.2551	73.6948		150	50.4758
																151	60.2917	82.1898		151	50.4745
																152	60.3312	88.6244		152	50.4756
																153	60.3673	93.4573		153	50.4768
																154	60.3868	97.2132		154	50.4744
																155	60.3875	99.9721		155	50.4763
																156	60.3508	102.125		156	50.4773
																157	59.7324	103.763		157	50.4781
																158	64.4423	104.041		158	50.4757
																159	74.526	103.835		159	50.4786
																160	82.7481	102.233		160	50.4783
																161	89.0225	91.2186		161	50.4756
																162	93.7612	79.6678		162	50.4775
																163	96.8966	70.3551		163	50.4768
																164	97.551	63.441		164	50.4788
																165	97.7335	58.3403		165	50.4793
																166	92.0949	55.3696		166	50.4767
																167	80.7627	54.5025		167	50.476
																168	71.5389	55.4711		168	50.4769
																169	64.3654	56.5385		169	50.4768
																170	59.6101	57.4583		170	50.4779
																171	57.8843	58.1729		171	50.4765
																172	57.8647	58.7408		172	50.4766
																173	58.3693	59.1661		173	50.4795
																174	58.8895	59.4685		174	50.4777
																175	59.2603	59.6977		175	50.4754
																176	59.5487	59.886		176	50.4775
																177	59.7829	60.0296		177	50.4772
																178	59.9565	60.1228		178	50.4781
																179	60.0769	60.1937		179	50.4794
																180	60.1653	60.2568		180	50.4816
																181	60.231	60.2959		181	50.4804
																182	60.2877	60.322		182	50.479
																183	60.3224	60.3518		183	50.4791
																184	60.3464	60.0625		184	50.4796
																185	60.368	60.1903		185	50.4813
																186	60.387	69.7287		186	50.4805
																187	60.2391	78.9742		187	50.4809
																188	59.543	86.1785		188	50.4815
																189	67.1256	91.649		189	50.481
																190	77.2614	95.7573		190	50.4813
																191	84.96	98.9778		191	50.4801
																192	90.7568	101.324		192	50.4807
																193	95.1728	103.162		193	50.4806
																194	97.2191	104.125		194	50.4807
																195	98.0033	103.822		195	50.4808
																196	97.3263	103.025		196	50.4789
																197	88.4106	95.33		197	50.4816
																198	77.4598	82.8965		198	50.482
																199	69.0116	73.1524		199	50.48
																200	62.4054	65.7282		200	50.4803
																201	58.9132	60.087		201	50.4807
																202	57.7258	56.1216		202	50.4795
																203	58.0101	54.5635		203	50.481
																204	58.5048	55.076		204	50.484
																205	58.9534	56.1857		205	50.4808
																206	59.3195	57.1746		206	50.4815
																207	59.5958	57.9522		207	50.482
																208	59.796	58.5573		208	50.4811
																209	59.9639	59.0156		209	50.4827
																210	60.093	59.3525		210	50.4835
																211	60.1804	59.6117		211	50.482
																212	60.2332	59.8231		212	50.4821
																213	60.2868	59.9797		213	50.4814
																214	60.3279	60.087		214	50.4814
																215	60.3499	60.1691		215	50.4809
																216	60.3658	60.2448		216	50.4783
																217	60.3866	60.2972		217	50.4818
																218	60.1312	60.3254		218	50.4797
																219	60.0352	60.3498		219	50.4797
																220	69.3354	60.3349		220	50.4809
																221	78.6773	59.6885		221	50.4816
																222	86.2434	64.1984		222	50.4811
																223	91.7119	74.2377		223	50.4821
																224	95.8376	82.5153		224	50.4799
																225	97.257	88.8633		225	50.4799
																226	98.1236	93.6288		226	50.4813
																227	96.7378	97.304		227	50.4784
																228	86.2798	100.093		228	50.4807
																229	75.8508	102.203		229	50.4811
																230	67.7767	103.809		230	50.481
																231	61.6626	103.802		231	50.483
																232	58.6581	103.65		232	50.483
																233	57.7198	101.295		233	50.4823
																234	58.1368	89.3916		234	50.4805
																235	58.7136	77.6505		235	50.4808
																236	59.1583	68.7696		236	50.4814
																237	59.506	62.4001		237	50.4809
																238	59.7411	57.5535		238	50.4815
																239	59.9114	55.1013		239	50.4809
																240	60.0458	54.5574		240	50.4757
																241	60.1537	55.67		241	50.2139
																242	60.2253	56.8143		242	58.1612
																243	60.2664	57.7013		243	69.9291
																244	60.3078	58.3507		244	79.2629
																245	60.3512	58.8592		245	86.3969
																246	60.3794	59.2534		246	91.7585
																247	60.3888	59.5512		247	95.8545
																248	60.3892	59.7601		248	98.8573
																249	60.024	59.9317		249	99.7886
																250	61.0298	60.0593		250	100.246
																251	70.8851	60.1516		251	99.9576
																252	79.9102	60.2161		252	99.5777
																253	87.1698	60.2724		253	99.6934
																254	92.3832	60.3222		254	99.4334
																255	96.2601	60.3518		255	98.9759
																256	97.2436	60.3647		256	99.1294
																257	98.034	59.983		257	99.059
																258	95.559	61.1336		258	98.6263
																259	84.4241	71.0304		259	98.8063
																260	74.3894	80.1039		260	98.8637
																261	66.6739	87.0125		261	98.5514
																262	60.9111	92.2445		262	98.5365
																263	58.406	96.3055		263	98.8149
																264	57.7481	99.3105		264	98.6023
																265	58.1666	101.575		265	98.4172
																266	58.6554	103.323		266	98.7472
																267	59.1029	104.096		267	98.7039
																268	59.435	103.827		268	98.4314
																269	59.6948	102.805		269	98.7856
																270	59.8683	93.84		270	98.7913
																271	60.0124	81.6866		271	98.4465
																272	60.1236	72.0036		272	98.7636
																273	60.202	64.7484		273	98.8335
																274	60.2519	59.1906		274	98.5053
																275	60.3049	55.7004		275	98.7568
																276	60.348	54.4634		276	98.9111
																277	60.373	55.2757		277	98.5627
																278	60.3819	56.3852		278	98.67
																279	60.3748	57.33		279	98.8882
																280	59.8618	58.0834		280	98.6183
																281	63.0003	58.6629		281	98.5768
																282	73.7207	59.1		282	98.9262
																283	82.1436	59.431		283	98.7877
																284	88.5959	59.6782		284	98.5242
																285	93.5311	59.8766		285	98.8755
																286	96.8785	60.0172		286	98.8643
																287	97.5405	60.1167		287	98.5564
																288	97.8842	60.1996		288	98.8726
																289	92.9681	60.2705		289	98.9327
																290	81.572	60.3204		290	98.5816
																291	72.162	60.3467		291	98.8541
																292	64.76	60.3674		292	98.9927
																293	59.8616	60.2302		293	98.6732
																294	57.9846	59.4719		294	98.7765
																295	57.8726	67.2494		295	99.0493
																296	58.4355	77.4385		296	98.7839
																297	58.9438	85.4932		297	98.6918
																298	59.3525	91.1304		298	99.0171
																299	59.6424	95.4453		299	98.8175
																300	59.8466	98.6747		300	98.6526
																301	59.9914	101.133		301	99.0015
																302	60.1113	103.019		302	98.8484
																303	60.2063	104.163		303	98.5892
																304	60.264	103.871		304	98.9539
																305	60.3012	103.218		305	98.9114
																306	60.3431	96.2821		306	98.6444
																307	60.3726	83.5296		307	98.9042
																308	60.3857	73.636		308	97.2006
																309	60.3922	66.091		309	92.7873
																310	60.3148	60.2334		310	81.2944
																311		56.2163		311	71.8755
																312		54.6491		312	64.7334
																313		55.0424		313	59.3926
																314		56.2135		314	56.9887
																315		57.2174		315	56.4492
																316		57.9909		316	57.165
																317		58.58		317	57.9075
																318		59.0435		318	58.5203
																319		59.3905		319	58.9904
																320		59.6479		320	59.3424
																321		59.8354		321	59.6151
																322		59.9863		322	59.8237
																323		60.1136		323	59.9799
																324		60.201		324	60.0866
																325		60.2552		325	60.1804
																326		60.2993		326	60.2547
																327		60.3422		327	60.3046
																328		60.3696		328	60.3301
																329		60.301		329	60.3641
																330		59.5901		330	60.3811
																331		65.8056		331	59.8992
																332		75.6871		332	62.3998
																333		83.9087		333	72.5139
																334		89.9149		334	81.225
																335		94.458		335	87.9201
																336		97.9075		336	92.9845
																337		100.589		337	96.7705
																338		102.584		338	97.6487
																339		104.088		339	98.419
																340		103.857		340	95.7763
																341		103.632		341	84.4745
																342		100.416		342	74.3274
																343		87.7164		343	66.2124
																344		76.8907		344	60.4815
																345		68.2599		345	58.2383
																346		61.8317		346	57.7948
																347		57.1642		347	58.2281
																348		55.0292		348	58.7073
																349		54.75		349	59.139
																350		55.8538		350	59.4621
																351		56.9554		351	59.7009
																352		57.8035		352	59.889
																353		58.4547		353	60.0389
																354		58.9479		354	60.1446
																355		59.3109		355	60.2189
																356		59.5982		356	60.2679
																357		59.8157		357	60.3137
																358		59.9669		358	60.3498
																359		60.0842		359	60.3661
																360		60.1801		360	60.3823
																361		60.2509		361	60.383
																362		60.2942		362	59.8304
																363		60.3276		363	63.2467
																364		60.3677		364	73.3725
																365		60.3538		365	81.8915
																				366	88.4458
																				367	93.3824
																				368	96.9608
																				369	97.6636
																				370	98.2965
																				371	94.8627
																				372	83.4322
																				373	73.5807
																				374	66.0313
																				375	60.4814
																				376	58.2305
																				377	57.7943
																				378	58.2932
																				379	58.8176
																				380	59.2406
																				381	59.5569
																				382	59.7792
																				383	59.9427
																				384	60.0744
																				385	60.1792
																				386	60.2475
																				387	60.2885
																				388	60.3302
																				389	60.37
																				390	60.3875
																				391	60.395
																				392	60.4003
																				393	59.9373
																				394	62.4988
																				395	72.6075
																				396	81.3109
																				397	88.0022
																				398	93.1179
																				399	96.7659
																				400	97.5386
																				401	98.2584
																				402	95.5821
																				403	84.0867
																				404	73.7984
																				405	66.1968
																				406	60.5954
																				407	58.2487
																				408	57.7244
																				409	58.2271
																				410	58.7958
																				411	59.2412
																				412	59.5644
																				413	59.791
																				414	59.951
																				415	60.0777
																				416	60.181
																				417	60.2504
																				418	60.2969
																				419	60.338
																				420	60.3758
																				421	60.3922
																				422	60.401
																				423	60.3981
																				424	59.897
																				425	62.4527
																				426	72.5663
																				427	81.7609
																				428	88.3268
																				429	93.2855
																				430	96.9741
																				431	97.6936
																				432	98.2762
																				433	94.6145
																				434	83.1647
																				435	73.1748
																				436	65.6724
																				437	60.3223
																				438	58.1797
																				439	57.8182
																				440	58.3312
																				441	58.8574
																				442	59.2783
																				443	59.5943
																				444	59.817
																				445	59.971
																				446	60.0932
																				447	60.1966
																				448	60.2658
																				449	60.3062
																				450	60.3421
																				451	60.3767
																				452	60.4005
																				453	60.4076
																				454	60.3899
																				455	59.8433
																				456	63.3837
																				457	73.5164
																				458	82.011
																				459	88.572
																				460	93.4833
																				461	97.0247
																				462	97.7368
																				463	98.3737
																				464	94.2923
																				465	82.4326
																				466	72.6372
																				467	65.2805
																				468	59.849
																				469	57.7796
																				470	57.4652
																				471	57.9759
																				472	58.5131
																				473	58.9862
																				474	59.3491
																				475	59.6262
																				476	59.8228
																				477	59.9755
																				478	60.1018
																				479	60.1866
																				480	60.2439
																				481	60.2924
																				482	60.3347
																				483	60.3629
																				484	60.3766
																				485	60.3661
																				486	59.8223
																				487	63.1418
																				488	73.4894
																				489	81.974
																				490	88.5569
																				491	93.4477
																				492	96.9568
																				493	97.63
																				494	98.1878
																				495	94.3459
																				496	82.5863
																				497	72.9219
																				498	65.5373
																				499	60.2464
																				500	58.1583
																				501	57.8297
																				502	58.3355
																				503	58.8531
																				504	59.2708
																				505	59.5855
																				506	59.8039
																				507	59.9565
																				508	60.0905
																				509	60.187
																				510	60.2509
																				511	60.297
																				512	60.3441
																				513	60.38
																				514	60.397
																				515	60.4019
																				516	60.3909
																				517	59.8535
																				518	63.2921
																				519	73.4364
																				520	82.1114
																				521	88.6666
																				522	93.6041
																				523	97.0597
																				524	97.7172
																				525	98.2638
																				526	94.5348
																				527	82.8264
																				528	72.963
																				529	65.5699
																				530	60.2745
																				531	58.1852
																				532	57.8529
																				533	58.3541
																				534	58.8701
																				535	59.2858
																				536	59.5927
																				537	59.821
																				538	59.9717
																				539	60.0966
																				540	60.1958
																				541	60.2574
																				542	60.2995
																				543	60.3425
																				544	60.3788
																				545	60.4013
																				546	60.4061
																				547	60.3991
																				548	59.8728
																				549	62.8392
																				550	72.9524
																				551	81.6398
																				552	88.1988
																				553	93.1581
																				554	96.7837
																				555	97.5254
																				556	98.2226
																				557	95.4332
																				558	84.0761
																				559	73.7471
																				560	66.0511
																				561	60.4424
																				562	58.2238
																				563	57.7932
																				564	58.3155
																				565	58.843
																				566	59.2864
																				567	59.5974
																				568	59.8212
																				569	59.9728
																				570	60.1006
																				571	60.1985
																				572	60.2646
																				573	60.3033
																				574	60.3425
																				575	60.3812
																				576	60.406
																				577	60.4112
																				578	60.3825
																				579	59.8065
																				580	63.5504
																				581	73.8874
																				582	82.3701
																				583	88.8261
																				584	93.7899
																				585	97.1076
																				586	97.7183
																				587	98.1376
																				588	93.9687
																				589	82.1824
																				590	72.6235
																				591	64.8425
																				592	59.9045
																				593	57.9996
																				594	57.8305
																				595	58.281
																				596	58.7492
																				597	59.1636
																				598	59.4916
																				599	59.7354
																				600	59.907
																				601	60.0357
																				602	60.1476
																				603	60.231
																				604	60.2866
																				605	60.32
																				606	60.3584
																				607	60.3911
																				608	60.4044
																				609	60.3626
																				610	59.745
																				611	64.1529
																				612	74.5012
																				613	83.0648
																				614	89.3114
																				615	94.0357
																				616	97.3097
																				617	97.9107
																				618	98.1902
																				619	93.335
																				620	81.4675
																				621	72.0691
																				622	64.8964
																				623	59.7832
																				624	57.7583
																				625	57.4871
																				626	58.006
																				627	58.5629
																				628	59.0242
																				629	59.384
																				630	59.639
																				631	59.8429
																				632	60.0008
																				633	60.1136
																				634	60.1935
																				635	60.2552
																				636	60.3094
																				637	60.3489
																				638	60.3692
																				639	60.3886
																				640	60.3902
																				641	59.8804
																				642	62.6836
																				643	73.2134
																				644	81.8171
																				645	88.3675
																				646	93.4529
																				647	97.0763
																				648	97.7428
																				649	98.2992
																				650	94.4086
																				651	82.8707
																				652	73.1513
																				653	65.714
																				654	60.1708
																				655	57.9255
																				656	57.4873
																				657	58.0496
																				658	58.625
																				659	59.0872
																				660	59.4277
																				661	59.6684
																				662	59.8642
																				663	60.0196
																				664	60.1354
																				665	60.2075
																				666	60.2652
																				667	60.3198
																				668	60.3603
																				669	60.3747
																				670	60.3903
																				671	60.3907
																				672	59.8585
																				673	62.959
																				674	73.506
																				675	81.9946
																				676	88.503
																				677	93.4252
																				678	96.8882
																				679	97.5895
																				680	98.0198
																				681	93.5229
																				682	81.7061
																				683	72.2443
																				684	65.0211
																				685	59.9102
																				686	57.9794
																				687	57.8144
																				688	58.3542
																				689	58.8815
																				690	59.3036
																				691	59.6138
																				692	59.8299
																				693	59.9819
																				694	60.1004
																				695	60.1962
																				696	60.2602
																				697	60.3041
																				698	60.3425
																				699	60.3764
																				700	60.3912
																				701	60.3998
																				702	60.3886
																				703	59.837
																				704	63.3798
																				705	73.6937
																				706	82.1492
																				707	88.8603
																				708	93.7351
																				709	97.0276
																				710	97.6735
																				711	97.9628
																				712	92.9803
																				713	81.4973
																				714	72.0737
																				715	64.727
																				716	59.6658
																				717	57.8909
																				718	57.8294
																				719	58.3188
																				720	58.8105
																				721	59.225
																				722	59.5327
																				723	59.7529
																				724	59.9219
																				725	60.0674
																				726	60.1652
																				727	60.233
																				728	60.2872
																				729	60.3384
																				730	60.3722
																				731	60.387
																				732	60.4035
																				733	60.3219
																				734	59.6109
																				735	66.0375
																				736	75.9176
																				737	84.1151
																				738	90.085
																				739	94.7195
																				740	97.1901
																				741	97.9403
																				742	97.5037
																				743	89.4514
																				744	78.4468
																				745	69.7497
																				746	63.1383
																				747	59.1636
																				748	57.743
																				749	57.9805
																				750	58.5255
																				751	59.0283
																				752	59.3988
																				753	59.666
																				754	59.856
																				755	60.0126
																				756	60.1293
																				757	60.2124
																				758	60.2661
																				759	60.3157
																				760	60.3543
																				761	60.3752
																				762	60.3918
																				763	60.4114
																				764	60.241
																				765	59.595
																				766	68.261
																				767	77.8153
																				768	85.5489
																				769	91.2164
																				770	95.4948
																				771	97.5901
																				772	98.3867
																				773	97.3921
																				774	87.3635
																				775	76.6455
																				776	68.3707
																				777	61.8681
																				778	58.5233
																				779	57.4123
																				780	57.8279
																				781	58.4347
																				782	58.9508
																				783	59.3562
																				784	59.6549
																				785	59.8494
																				786	60.0046
																				787	60.1273
																				788	60.2213
																				789	60.2764
																				790	60.3135
																				791	60.3535
																				792	60.391
																				793	60.4111
																				794	60.4103
																				795	60.1035
																				796	60.4844
																				797	70.1353
																				798	79.3153
																				799	86.5014
																				800	91.9977
																				801	96.0142
																				802	97.4421
																				803	98.2662
																				804	96.6938
																				805	86.0221
																				806	75.4508
																				807	67.4626
																				808	61.4289
																				809	58.4966
																				810	57.7076
																				811	58.0825
																				812	58.5529
																				813	58.9856
																				814	59.3487
																				815	59.6347
																				816	59.8406
																				817	59.9854
																				818	60.0987
																				819	60.1949
																				820	60.2636
																				821	60.308
																				822	60.3421
																				823	60.3703
																				824	60.3935
																				825	60.3951
																				826	60.0125
																				827	61.1028
																				828	71.2012
																				829	80.3911
																				830	87.2884
																				831	92.7052
																				832	96.5103
																				833	97.432
																				834	98.1643
																				835	95.1726
																				836	83.8491
																				837	73.6176
																				838	65.7027
																				839	60.3064
																				840	58.1638
																				841	57.765
																				842	58.2026
																				843	58.6813
																				844	59.1112
																				845	59.458
																				846	59.7057
																				847	59.8826
																				848	60.0238
																				849	60.1375
																				850	60.2217
																				851	60.2774
																				852	60.315
																				853	60.3603
																				854	60.3906
																				855	60.403
																				856	60.3898
																				857	59.8756
																				858	62.6398
																				859	73.4732
																				860	81.9724
																				861	88.4853
																				862	93.4685
																				863	97.0044
																				864	97.6784
																				865	98.2825
																				866	94.7659
																				867	83.3405
																				868	73.5192
																				869	65.8534
																				870	60.3154
																				871	57.9655
																				872	57.4252
																				873	57.9218
																				874	58.4727
																				875	58.9393
																				876	59.3264
																				877	59.6041
																				878	59.8084
																				879	59.9624
																				880	60.0924
																				881	60.1834
																				882	60.2443
																				883	60.2946
																				884	60.339
																				885	60.364
																				886	60.3753
																				887	60.3828
																				888	59.8548
																				889	62.7282
																				890	72.8588
																				891	81.6047
																				892	88.404
																				893	93.3404
																				894	96.9338
																				895	97.6437
																				896	98.2917
																				897	95.0854
																				898	83.7077
																				899	73.741
																				900	65.8387
																				901	60.1301
																				902	57.8884
																				903	57.4463
																				904	57.9565
																				905	58.5085
																				906	59.0049
																				907	59.3518
																				908	59.6136
																				909	59.8245
																				910	59.9843
																				911	60.0955
																				912	60.1762
																				913	60.2553
																				914	60.3109
																				915	60.3411
																				916	60.3638
																				917	60.3935
																				918	60.405
																				919	59.9566
																				920	62.4137
																				921	72.7825
																				922	81.4365
																				923	88.1097
																				924	93.1345
																				925	96.8275
																				926	97.6469
																				927	98.3684
																				928	95.5849
																				929	83.8518
																				930	73.9135
																				931	66.289
																				932	60.6792
																				933	58.3298
																				934	57.7735
																				935	58.241
																				936	58.7678
																				937	59.1885
																				938	59.5085
																				939	59.7408
																				940	59.9272
																				941	60.0747
																				942	60.1685
																				943	60.2369
																				944	60.2946
																				945	60.3364
																				946	60.3582
																				947	60.3783
																				948	60.4036
																				949	60.3968
																				950	59.8494
																				951	63.3447
																				952	73.7084
																				953	82.3626
																				954	88.8609
																				955	93.6548
																				956	97.0738
																				957	97.7426
																				958	98.048
																				959	92.9289
																				960	81.5061
																				961	72.064
																				962	64.8128
																				963	59.8922
																				964	58.0125
																				965	57.8868
																				966	58.4078
																				967	58.9084
																				968	59.2932
																				969	59.5869
																				970	59.7957
																				971	59.9626
																				972	60.0973
																				973	60.1858
																				974	60.2503
																				975	60.3056
																				976	60.3521
																				977	60.3744
																				978	60.3897
																				979	60.4126
																				980	60.3237
																				981	59.5903
																				982	66.7193
																				983	76.5008
																				984	84.2889
																				985	90.4241
																				986	94.9356
																				987	97.4708
																				988	98.1347
																				989	97.8835
																				990	90.8554
																				991	79.3597
																				992	70.3935
																				993	63.6261
																				994	59.3852
																				995	57.836
																				996	57.9804
																				997	58.5155
																				998	59.005
																				999	59.3877
																				1000	59.6641
																				1001	59.86
																				1002	60.0142
																				1003	60.134
																				1004	60.2182
																				1005	60.2758
																				1006	60.3143
																				1007	60.3551
																				1008	60.388
																				1009	60.4022
																				1010	60.4067
																				1011	60.3438
																				1012	59.6633
																				1013	65.8672
																				1014	76.0496
																				1015	83.9639
																				1016	89.9899
																				1017	94.55
																				1018	97.422
																				1019	98.0389
																				1020	98.0401
																				1021	91.6413
																				1022	79.9243
																				1023	70.6979
																				1024	63.7354
																				1025	59.2179
																				1026	57.5284
																				1027	57.5445
																				1028	58.0969
																				1029	58.6054
																				1030	59.0435
																				1031	59.4116
																				1032	59.6776
																				1033	59.8776
																				1034	60.0125
																				1035	60.1243
																				1036	60.2133
																				1037	60.2687
																				1038	60.3096
																				1039	60.3498
																				1040	60.3813
																				1041	60.3971
																				1042	60.2762
																				1043	59.5387
																				1044	66.8595
																				1045	76.7809
																				1046	84.7017
																				1047	90.5133
																				1048	95.1792
																				1049	97.4359
																				1050	98.1175
																				1051	97.6483
																				1052	89.5947
																				1053	78.5094
																				1054	69.7974
																				1055	63.174
																				1056	58.9672
																				1057	57.4153
																				1058	57.5941
																				1059	58.1826
																				1060	58.7154
																				1061	59.1282
																				1062	59.4461
																				1063	59.7079
																				1064	59.8955
																				1065	60.0324
																				1066	60.1312
																				1067	60.2182
																				1068	60.2811
																				1069	60.3211
																				1070	60.352
																				1071	60.3849
																				1072	60.4096
																				1073	60.3318
																				1074	59.6065
																				1075	66.1271
																				1076	76.0074
																				1077	84.0698
																				1078	90.154
																				1079	94.6678
																				1080	97.4681
																				1081	98.0971
																				1082	98.0002
																				1083	91.5061
																				1084	79.7864
																				1085	70.7786
																				1086	63.9209
																				1087	59.3151
																				1088	57.568
																				1089	57.5946
																				1090	58.19
																				1091	58.7351
																				1092	59.1733
																				1093	59.4852
																				1094	59.7235
																				1095	59.9154
																				1096	60.059
																				1097	60.1612
																				1098	60.232
																				1099	60.2928
																				1100	60.3376
																				1101	60.367
																				1102	60.3835
																				1103	60.4086
																				1104	60.367
																				1105	59.7141
																				1106	65.4147
																				1107	75.3925
																				1108	83.4661
																				1109	89.7668
																				1110	94.4965
																				1111	97.4323
																				1112	98.087
																				1113	98.1348
																				1114	92.1844
																				1115	80.7862
																				1116	71.2699
																				1117	64.2944
																				1118	59.5016
																				1119	57.6436
																				1120	57.6005
																				1121	58.1312
																				1122	58.6567
																				1123	59.0923
																				1124	59.4322
																				1125	59.6835
																				1126	59.8637
																				1127	60.0151
																				1128	60.1337
																				1129	60.215
																				1130	60.2685
																				1131	60.3225
																				1132	60.3641
																				1133	60.3908
																				1134	60.3971
																				1135	60.3686
																				1136	59.7855
																				1137	63.8242
																				1138	74.2371
																				1139	82.5631
																				1140	88.9283
																				1141	93.8813
																				1142	97.184
																				1143	97.7965
																				1144	98.2109
																				1145	93.936
																				1146	82.4622
																				1147	72.8354
																				1148	65.4784
																				1149	60.007
																				1150	57.8486
																				1151	57.5031
																				1152	58.0173
																				1153	58.5573
																				1154	59.0172
																				1155	59.3676
																				1156	59.6439
																				1157	59.8468
																				1158	60.0008
																				1159	60.111
																				1160	60.188
																				1161	60.2585
																				1162	60.3105
																				1163	60.341
																				1164	60.3648
																				1165	60.3909
																				1166	60.387
																				1167	59.8556
																				1168	63.5944
																				1169	74.0743
																				1170	82.4247
																				1171	89.2711
																				1172	94.0608
																				1173	97.2151
																				1174	97.808
																				1175	98.0951
																				1176	93.1507
																				1177	81.702
																				1178	72.171
																				1179	64.9752
																				1180	59.7585
																				1181	57.743
																				1182	57.5132
																				1183	58.1051
																				1184	58.6709
																				1185	59.1218
																				1186	59.4582
																				1187	59.6993
																				1188	59.8925
																				1189	60.0382
																				1190	60.1378
																				1191	60.2107
																				1192	60.2805
																				1193	60.3279
																				1194	60.3528
																				1195	60.3717
																				1196	60.4001
																				1197	60.3909
																				1198	59.8144
																				1199	63.5049
																				1200	73.7221
																				1201	82.1429
																				1202	88.7471
																				1203	93.586
																				1204	97.0229
																				1205	97.6652
																				1206	98.2353
																				1207	94.6279
																				1208	83.0386
																				1209	73.2931
																				1210	65.6451
																				1211	60.1422
																				1212	57.8686
																				1213	57.514
																				1214	58.0809
																				1215	58.6771
																				1216	59.1397
																				1217	59.4778
																				1218	59.7284
																				1219	59.9077
																				1220	60.057
																				1221	60.1681
																				1222	60.2322
																				1223	60.2807
																				1224	60.3307
																				1225	60.3679
																				1226	60.385
																				1227	60.3968
																				1228	60.4086
																				1229	59.9226
																				1230	62.7225
																				1231	72.9031
																				1232	81.5331
																				1233	88.1607
																				1234	93.2057
																				1235	96.79
																				1236	97.5079
																				1237	98.1305
																				1238	94.7274
																				1239	83.3387
																				1240	73.5316
																				1241	65.8161
																				1242	60.4127
																				1243	58.1783
																				1244	57.8651
																				1245	58.382
																				1246	58.9009
																				1247	59.3284
																				1248	59.6351
																				1249	59.8512
																				1250	60.0003
																				1251	60.117
																				1252	60.2139
																				1253	60.2794
																				1254	60.3156
																				1255	60.3493
																				1256	60.3802
																				1257	60.4009
																				1258	60.4055
																				1259	60.3989
																				1260	59.8608
																				1261	63.0155
																				1262	73.1549
																				1263	81.7287
																				1264	88.3013
																				1265	93.2764
																				1266	96.9142
																				1267	97.6729
																				1268	98.356
																				1269	95.3452
																				1270	83.9855
																				1271	74.0244
																				1272	66.3849
																				1273	60.6003
																				1274	58.0388
																				1275	57.4914
																				1276	57.9785
																				1277	58.512
																				1278	58.9764
																				1279	59.3389
																				1280	59.6092
																				1281	59.8108
																				1282	59.9754
																				1283	60.0986
																				1284	60.1786
																				1285	60.2454
																				1286	60.3058
																				1287	60.3437
																				1288	60.3638
																				1289	60.3828
																				1290	60.4045
																				1291	60.064
																				1292	60.6923
																				1293	70.4369
																				1294	79.8671
																				1295	86.8579
																				1296	92.1503
																				1297	96.2496
																				1298	97.4712
																				1299	98.299
																				1300	96.666
																				1301	85.917
																				1302	74.8864
																				1303	66.8446
																				1304	60.9669
																				1305	58.1763
																				1306	57.3846
																				1307	57.9251
																				1308	58.5476
																				1309	59.0564
																				1310	59.4172
																				1311	59.6731
																				1312	59.8603
																				1313	60.0136
																				1314	60.1326
																				1315	60.2133
																				1316	60.2683
																				1317	60.3209
																				1318	60.3619
																				1319	60.3865
																				1320	60.3965
																				1321	60.4085
																				1322	60.071
																				1323	60.6686
																				1324	70.4859
																				1325	79.6504
																				1326	86.717
																				1327	92.0702
																				1328	96.11
																				1329	97.5525
																				1330	98.3786
																				1331	97.105
																				1332	86.7063
																				1333	76.1669
																				1334	68.0097
																				1335	61.8198
																				1336	58.4969
																				1337	57.3845
																				1338	57.778
																				1339	58.3346
																				1340	58.8313
																				1341	59.2267
																				1342	59.5314
																				1343	59.7538
																				1344	59.9316
																				1345	60.0662
																				1346	60.1583
																				1347	60.223
																				1348	60.2807
																				1349	60.3316
																				1350	60.3631
																				1351	60.3802
																				1352	60.3992
																				1353	60.2125
																				1354	59.6368
																				1355	68.1198
																				1356	77.9454
																				1357	85.4317
																				1358	91.4427
																				1359	95.708
																				1360	97.3282
																				1361	98.2166
																				1362	97.2004
																				1363	87.3793
																				1364	76.7106
																				1365	68.165
																				1366	61.9431
																				1367	58.6863
																				1368	57.6974
																				1369	58.1019
																				1370	58.6651
																				1371	59.1278
																				1372	59.486
																				1373	59.7415
																				1374	59.9156
																				1375	60.0554
																				1376	60.1691
																				1377	60.246
																				1378	60.2936
																				1379	60.3294
																				1380	60.367
																				1381	60.3973
																				1382	60.4074
																				1383	60.4064
																				1384	60.1487
																				1385	60.2013
																				1386	70.0194
																				1387	79.2474
																				1388	86.4826
																				1389	91.8874
																				1390	96.0966
																				1391	97.5687
																				1392	98.4082
																				1393	96.9727
																				1394	85.8433
																				1395	75.4869
																				1396	67.4956
																				1397	61.2534
																				1398	58.3215
																				1399	57.4281
																				1400	57.8586
																				1401	58.4149
																				1402	58.9169
																				1403	59.2952
																				1404	59.574
																				1405	59.7846
																				1406	59.9573
																				1407	60.0913
																				1408	60.1787
																				1409	60.2425
																				1410	60.3047
																				1411	60.3498
																				1412	60.3763
																				1413	60.3914
																				1414	60.4083
																				1415	60.2119
																				1416	59.7227
																				1417	68.3869
																				1418	77.9114
																				1419	85.3915
																				1420	91.0705
																				1421	95.4599
																				1422	97.5787
																				1423	98.3251
																				1424	97.641
																				1425	88.7977
																				1426	77.6361
																				1427	69.1339
																				1428	62.5189
																				1429	58.7053
																				1430	57.4204
																				1431	57.8031
																				1432	58.416
																				1433	58.9411
																				1434	59.3532
																				1435	59.6445
																				1436	59.8439
																				1437	59.9964
																				1438	60.1207
																				1439	60.2129
																				1440	60.2689
																				1441	60.3094
																				1442	60.3556
																				1443	60.3892
																				1444	60.4055
																				1445	60.404
																				1446	60.2327
																				1447	59.5746
																				1448	67.7928
																				1449	77.4093
																				1450	85.1636
																				1451	90.8782
																				1452	95.1846
																				1453	97.4572
																				1454	98.1448
																				1455	97.7176
																				1456	89.562
																				1457	78.4288
																				1458	69.4903
																				1459	62.9469
																				1460	58.9067
																				1461	57.4525
																				1462	57.7025
																				1463	58.2761
																				1464	58.7949
																				1465	59.2019
																				1466	59.5099
																				1467	59.7519
																				1468	59.9261
																				1469	60.0487
																				1470	60.1475
																				1471	60.2298
																				1472	60.2875
																				1473	60.321
																				1474	60.3549
																				1475	60.3875
																				1476	60.4079
																				1477	60.3215
																				1478	59.6403
																				1479	65.6758
																				1480	75.6239
																				1481	83.6447
																				1482	89.7529
																				1483	94.4702
																				1484	97.4102
																				1485	98.0069
																				1486	98.0387
																				1487	91.7483
																				1488	80.3981
																				1489	71.1447
																				1490	64.2046
																				1491	59.4464
																				1492	57.6351
																				1493	57.5735
																				1494	58.1093
																				1495	58.6371
																				1496	59.0779
																				1497	59.4315
																				1498	59.675
																				1499	59.861
																				1500	60.0117
																				1501	60.1243
																				1502	60.2007
																				1503	60.2622
																				1504	60.3115
																				1505	60.3451
																				1506	60.3645
																				1507	60.3896
																				1508	60.3965
																				1509	59.9203
																				1510	62.285
																				1511	72.6616
																				1512	81.6981
																				1513	88.248
																				1514	93.2003
																				1515	96.8476
																				1516	97.5887
																				1517	98.2184
																				1518	95.1328
																				1519	83.7782
																				1520	73.7561
																				1521	66.1845
																				1522	60.6187
																				1523	58.3165
																				1524	57.8051
																				1525	58.295
																				1526	58.8158
																				1527	59.2392
																				1528	59.5596
																				1529	59.7846
																				1530	59.9601
																				1531	60.0901
																				1532	60.192
																				1533	60.2569
																				1534	60.3002
																				1535	60.3464
																				1536	60.383
																				1537	60.4004
																				1538	60.4076
																				1539	60.4116
																				1540	59.9581
																				1541	62.0316
																				1542	72.1009
																				1543	81.4139
																				1544	88.1791
																				1545	93.1586
																				1546	96.8094
																				1547	97.6108
																				1548	98.2888
																				1549	95.2726
																				1550	83.9239
																				1551	73.9869
																				1552	66.1384
																				1553	60.5067
																				1554	58.0585
																				1555	57.4507
																				1556	57.9477
																				1557	58.4999
																				1558	58.9809
																				1559	59.3466
																				1560	59.6171
																				1561	59.8205
																				1562	59.9804
																				1563	60.0977
																				1564	60.1826
																				1565	60.2576
																				1566	60.3109
																				1567	60.3423
																				1568	60.3667
																				1569	60.3983
																				1570	60.4135
																				1571	60.0073
																				1572	61.3792
																				1573	71.3398
																				1574	80.593
																				1575	87.6259
																				1576	92.7749
																				1577	96.5712
																				1578	97.5438
																				1579	98.2951
																				1580	95.7844
																				1581	84.5819
																				1582	74.0204
																				1583	66.2526
																				1584	60.3134
																				1585	57.948
																				1586	57.5024
																				1587	58.0244
																				1588	58.5713
																				1589	59.0426
																				1590	59.3942
																				1591	59.6509
																				1592	59.8477
																				1593	60.011
																				1594	60.1295
																				1595	60.2085
																				1596	60.267
																				1597	60.3204
																				1598	60.3608
																				1599	60.3844
																				1600	60.3937
																				1601	60.391
																				1602	59.8734
																				1603	62.9602
																				1604	73.0855
																				1605	81.8128
																				1606	88.3673
																				1607	93.3863
																				1608	97.03
																				1609	97.7186
																				1610	98.3277
																				1611	95.0181
																				1612	83.2866
																				1613	73.4792
																				1614	65.9657
																				1615	60.3948
																				1616	58.0219
																				1617	57.4897
																				1618	58.0462
																				1619	58.6385
																				1620	59.1168
																				1621	59.4762
																				1622	59.7327
																				1623	59.9116
																				1624	60.0468
																				1625	60.1609
																				1626	60.2395
																				1627	60.285
																				1628	60.3271
																				1629	60.3665
																				1630	60.3951
																				1631	60.4066
																				1632	60.4077
																				1633	60.0964
																				1634	60.4033
																				1635	70.3863
																				1636	79.5454
																				1637	86.6683
																				1638	92.0983
																				1639	96.1479
																				1640	97.6294
																				1641	98.4856
																				1642	96.9257
																				1643	85.8159
																				1644	75.3576
																				1645	67.314
																				1646	61.2885
																				1647	58.3366
																				1648	57.4746
																				1649	57.9527
																				1650	58.5274
																				1651	58.9855
																				1652	59.3429
																				1653	59.6186
																				1654	59.839
																				1655	59.987
																				1656	60.0959
																				1657	60.1874
																				1658	60.2629
																				1659	60.3116
																				1660	60.3393
																				1661	60.3687
																				1662	60.3974
																				1663	60.4103
																				1664	60.1813
																				1665	59.8588
																				1666	68.8371
																				1667	78.2728
																				1668	85.7574
																				1669	91.3555
																				1670	95.6504
																				1671	97.5721
																				1672	98.3882
																				1673	97.5896
																				1674	88.2216
																				1675	77.0035
																				1676	68.6553
																				1677	62.2373
																				1678	58.6622
																				1679	57.4373
																				1680	57.7836
																				1681	58.3722
																				1682	58.9008
																				1683	59.2921
																				1684	59.5859
																				1685	59.7933
																				1686	59.9624
																				1687	60.0879
																				1688	60.1705
																				1689	60.2394
																				1690	60.2977
																				1691	60.3378
																				1692	60.3629
																				1693	60.3844
																				1694	60.4084
																				1695	60.3106
																				1696	59.5924
																				1697	66.4102
																				1698	76.2623
																				1699	84.1341
																				1700	90.3056
																				1701	94.838
																				1702	97.5072
																				1703	98.1511
																				1704	98.0114
																				1705	91.3973
																				1706	79.7694
																				1707	70.7743
																				1708	63.7697
																				1709	59.2595
																				1710	57.6084
																				1711	57.7026
																				1712	58.3034
																				1713	58.8746
																				1714	59.2886
																				1715	59.5945
																				1716	59.8071
																				1717	59.9687
																				1718	60.1042
																				1719	60.2011
																				1720	60.261
																				1721	60.3028
																				1722	60.3463
																				1723	60.3841
																				1724	60.3952
																				1725	60.4049
																				1726	60.3565

## Sheet: Figure 3
Fig. 3B
Primer name	FQ-8B
	Ct values	Tm values
Primer 1	22.87	84.0°C
Primer 2	22.24	86.4°C
Primer 3	22.55	80.4°C
Primer 4	23.38	91.2°C
Fig. 3E
Fluorescence channel	Dilution ratio	Ct values
		#1	#2	#3
Atto 425	Initial concentration	17.54	17.61	17.43
	10	20.92	21.1	21.05
	100	24.84	25.01	25.17
	1000	27.67	27.77	27.88
	10000	30.94	30.79	30.67
	100000	33.82	34.25	34.27
Fig. 3F
Fluorescence channel	Dilution ratio	Ct values
		#1	#2	#3
FAM	Initial concentration	17.99	17.96	18.05
	10	21.65	21.54	21.6
	100	25.12	25.05	25.1
	1000	28.83	28.66	28.68
	10000	32.11	31.94	31.89
	100000	35.48	34.86	35.18
Fig. 3G
Fluorescence channel	Dilution ratio	Ct values
		#1	#2	#3
VIC	Initial concentration	16.98	16.95	16.84
	10	20.46	20.54	20.62
	100	23.91	23.85	24.05
	1000	27.14	27.16	27.24
	10000	30.5	30.4	30.19
	100000	33.85	33.6	33.43
Fig. 3H
Fluorescence channel	Dilution ratio	Ct values
		#1	#2	#3
ROX	Initial concentration	18.71	18.65	18.58
	10	21.77	21.8	21.78
	100	25.28	25.24	25.18
	1000	28.66	28.62	28.66
	10000	32.17	32.17	32.02
	100000	35.18	35.16	35.21
Fig. 3I
Fluorescence channel	Dilution ratio	Ct values
		#1	#2	#3
Cy5	Initial concentration	18.09	18.05	18.16
	10	21.53	21.43	21.48
	100	25.05	24.97	24.92
	1000	28.15	28.08	28.44
	10000	31.65	31.78	31.7
	100000	35.05	34.85	34.57
Fig. 3J
Fluorescence channel	Dilution ratio	Ct values
		#1	#2	#3
Quasar 705	Initial concentration	17.86	17.62	18.23
	10	20.94	21.49	21.99
	100	24.51	24.63	24.97
	1000	28.18	28.83	28.79
	10000	31.44	31.92	31.48
	100000	34.82	33.87	34.14

## Sheet: Figure 4
Fig. 4A
Sample	ADV-U (Ct values)
ADV3	32.78
ADV4	30.96
ADV7	29.3
ADV55	29.44
Fig. 4B
Sample	ADV3 Primer (Ct values)
ADV3	29.5
ADV4	NAN
ADV7	NAN
ADV55	NAN
ADV3+ADV4+ADV7+ADV55	29.25
ADV4+ADV7+ADV55	NAN
Fig. 4C
Sample	ADV4 Primer (Ct values)
ADV3	NAN
ADV4	27.94
ADV7	NAN
ADV55	NAN
ADV3+ADV4+ADV7+ADV55	27.66
ADV4+ADV7+ADV55	28.15
Fig. 4D
Sample	ADV7 Primer (Ct values)
ADV3	NAN
ADV4	NAN
ADV7	25.62
ADV55	NAN
ADV3+ADV4+ADV7+ADV55	25.6
ADV4+ADV7+ADV55	25.72
Fig. 4E
Sample	ADV55 Primer (Ct values)
ADV3	NAN
ADV4	NAN
ADV7	NAN
ADV55	26.53
ADV3+ADV4+ADV7+ADV55	26
ADV4+ADV7+ADV55	25.99
Fig. 4F
Test number	ADV3 (Ct values)	ADV3+ADV4+ADV7+ADV55 (Ct values)
#1	29.18	29.7
#2	29.08	29.09
#3	29.91	29.59
#4	30.66	29.96
#5	30.37	29.18
#6	29.29	29.63
#7	29.7	30.02
#8	29.7	29.96
#9	30.56	29.75
#10	29.46	29.69
#11	30.37	29.14
#12	30.03	29.91
#13	29.65	29.64
#14	30.1	29.84
#15	30.3	30.03
#16	29.78	30.86
#17	29.77	29.55
#18	29.95	29.84
#19	29.29	30.28
#20	29.5	30.94

## Sheet: Figure 5
Fig. 5A
Test number	High concentration (Ct values)							Test number	Medium concentration (Ct values)							Test number	Low concentration (Ct values)
	Instrument 1			Instrument 2					Instrument 1			Instrument 2					Instrument 1			Instrument 2
	FAM	VIC	ROX	FAM	VIC	ROX			FAM	VIC	ROX	FAM	VIC	ROX			FAM	VIC	ROX	FAM	VIC	ROX
#1	29.72	28.44	29.46	29.64	28.63	29.43		#1	32.98	32.05	33.07	33.08	32.19	33.28		#1	36.61	35.44	36.9	35.7	37.25	36.68
#2	29.61	28.46	29.57	29.63	28.67	29.3		#2	33.4	32.47	33.52	33.02	32.27	33.28		#2	35.61	35.8	36.48	36.53	35.61	36.24
#3	29.82	28.46	29.56	29.9	28.52	29.46		#3	33.47	31.9	33.5	33.1	32.11	32.98		#3	36.11	35.85	38.09	37.44	35.96	37.15
#4	29.71	28.45	29.66	29.89	28.28	29.46		#4	33	32.07	33.06	33.44	31.73	33.04		#4	36.56	35.12	37.48	36.12	35.13	35.58
#5	29.86	28.5	29.44	29.9	28.52	29.29		#5	33.47	32.5	33.23	33.05	32.02	32.9		#5	36.69	36.09	36.5	35.87	34.83	37.15
#6	29.74	28.44	29.72	30.14	28.58	29.43		#6	33.43	32.17	33.07	32.89	31.73	32.86		#6	35.46	36.18	36.57	36.55	36.59	35.95
#7	29.7	28.44	29.59	30.19	28.59	29.2		#7	33.46	32.3	33.17	33.6	31.92	32.66		#7	35.88	35.5	36.62	35.57	35.2	35.96
#8	29.81	28.52	29.58	29.82	28.72	29.28		#8	33.45	32.06	33.82	33.15	31.84	33.48		#8	36.02	35.18	36.61	36.53	36.1	35.71
#9	29.95	28.59	29.62	29.85	29.07	29.22		#9	32.99	32.06	33.47	32.95	32.72	33.22		#9	36.2	35.03	36.49	35.42	36.55	35.86
#10	29.87	28.2	29.65	29.63	29	29.2		#10	33.07	32.11	33.15	32.99	32.53	33.16		#10	35.17	35.17	34.89	35.93	36.34	36.33
#11	29.88	28.31	29.59	29.65	28.47	29.2		#11	33.2	32.18	33.27	32.85	31.67	32.94		#11	36.06	35.12	37.43	36.18	35.79	35.8
#12	29.71	28.32	29.64	29.71	28.48	29.26		#12	33.7	32.18	33.16	33.2	31.86	33.11		#12	37.15	35.01	36.83	35.91	35.47	35.68
#13	29.75	28.57	29.52	29.68	28.42	29.2		#13	33.45	32.44	33.09	32.8	31.94	33.21		#13	36.65	34.98	36.91	37.54	35.19	37.57
#14	29.7	28.32	29.63	29.88	28.61	29.32		#14	32.97	32.19	33.45	33.63	32.11	32.64		#14	36.96	35.84	36.27	37.23	35.61	37.72
#15	29.95	28.53	29.69	29.98	28.3	29.29		#15	33.43	32.5	32.95	32.99	32.08	33.04		#15	36.55	36.3	36.27	35.83	35.48	36.48
#16	29.8	28.59	29.52	30.29	28.98	29.47		#16	33.5	31.98	33.12	32.58	31.89	32.67		#16	37.03	36.55	36.53	37.51	35.58	37.5
#17	29.78	28.42	29.53	29.64	29.01	29.44		#17	32.83	32.02	32.78	33.62	32.2	32.92		#17	35.79	35.48	35.94	36.61	36.72	37.21
#18	29.71	28.12	29.53	29.72	29.24	29.54		#18	32.69	32.03	32.95	33.01	32.28	32.9		#18	35.91	35.69	37.75	36.18	35.17	35.27
#19	29.77	28.46	29.48	29.76	28.71	29.6		#19	32.88	32.01	32.65	33.2	31.91	32.88		#19	36.49	35.5	36.13	36.64	35.95	35.68
#20	29.9	28.53	29.55	29.84	28.48	29.52		#20	32.98	32.2	32.9	33.48	32.23	32.7		#20	35.83	35.41	36.97	35.6	35.74	36.48
#21	29.73	28.59	29.57	29.77	28.65	29.31		#21	32.86	32.28	33.06	33.23	32.13	32.99		#21	36.91	35.59	36.2	36.41	34.99	36.74
#22	29.71	28.55	29.46	30.09	28.24	29.28		#22	33.14	32.14	33.5	33.71	31.89	32.99		#22	36.2	35.71	36.15	37.15	35.82	36.85
#23	29.88	28.51	29.59	30.01	28.84	29.47		#23	33.45	32.52	33.34	33.73	32.04	32.49		#23	38.3	36.21	36.1	36.63	35.18	38.02
#24	29.73	28.46	29.6	29.93	28.76	29.5		#24	32.88	32.08	33.1	33.51	32.01	33.05		#24	36.62	35.18	36.59	36.5	36.13	36.82
Fig. 5B
Virus	Concentration	Test number	Ct values		Virus	Concentration	Test number	Ct values		Virus	Concentration	Test number	Ct values		Virus	Concentration	Test number	Ct values		Virus	Concentration	Test number	Ct values		Virus	Concentration	Test number	Ct values		Virus	Concentration	Test number	Ct values		Virus	Concentration	Test number	Ct values (orf1ab)	Ct values (n)
RSV	75 copies/mL	#1	38.69		ADV	75 copies/mL	#1	39.71		IAV	75 copies/mL	#1	36.8		IBV	75 copies/mL	#1	38.44		HCoV-OC43	75 copies/mL	#1	37.6		HCoV-229E	75 copies/mL	#1	37.42		HBoV	75 copies/mL	#1	NAN		Pseudovirus of SARS-CoV-2	75 copies/mL	#1	35.73	36.3
		#2	38.78				#2	38.51				#2	36.1				#2	37.99				#2	37.93				#2	38.44				#2	38.99				#2	35.86	36.42
		#3	37.44				#3	39.42				#3	37.48				#3	37.16				#3	38.14				#3	38.44				#3	39.48				#3	35.68	37.85
		#4	37.56				#4	39.84				#4	36.46				#4	37.55				#4	37.05				#4	38.4				#4	39.9				#4	37.61	38.48
		#5	38.87				#5	38.85				#5	35.49				#5	38.98				#5	NAN				#5	39.88				#5	40.05				#5	37.62	37.31
		#6	38.45				#6	38.5				#6	36.33				#6	NAN				#6	37.98				#6	38.66				#6	39.92				#6	36.69	35.97
		#7	39.45				#7	38.88				#7	36.6				#7	37.98				#7	37.47				#7	37.81				#7	39.61				#7	36.55	36.14
		#8	38.42				#8	39.33				#8	37.85				#8	NAN				#8	37.15				#8	37.15				#8	39.7				#8	36.51	36.5
		#9	39.75				#9	39.51				#9	36.47				#9	37.71				#9	37.57				#9	38.79				#9	39.18				#9	35.48	37.45
		#10	38.64				#10	39.76				#10	36.62				#10	38.64				#10	NAN				#10	39.73				#10	38.91				#10	35.68	35.7
		#11	40.11				#11	38.89				#11	36.46				#11	NAN				#11	38.29				#11	37.82				#11	39.48				#11	36.2	35.64
		#12	38.76				#12	39.84				#12	38.47				#12	37.84				#12	37.69				#12	37.85				#12	39.75				#12	38.55	37.01
		#13	38.67				#13	39.82				#13	36.5				#13	37.96				#13	38.31				#13	38.24				#13	38.86				#13	35.51	35.29
		#14	37.85				#14	39.84				#14	36.3				#14	NAN				#14	37.82				#14	37.49				#14	38.03				#14	37.59	36.77
		#15	39.57				#15	38.39				#15	36.28				#15	38.55				#15	38.24				#15	38.25				#15	39.85				#15	35.93	37.08
		#16	37.54				#16	38.75				#16	36.03				#16	NAN				#16	37.25				#16	38.75				#16	39.72				#16	36.62	36.5
		#17	39.96				#17	39.85				#17	35.51				#17	NAN				#17	38.4				#17	38.48				#17	39.76				#17	36.22	36.15
		#18	39.01				#18	39.68				#18	37.25				#18	NAN				#18	36.96				#18	38.07				#18	39.48				#18	38.48	36.7
		#19	38.4				#19	38.92				#19	37.03				#19	38.19				#19	37.43				#19	37.89				#19	38.03				#19	35.01	37.5
		#20	39.09				#20	38.61				#20	37.09				#20	NAN				#20	38.2				#20	39.55				#20	38.83				#20	36.04	37.96
		#21	NAN				#21	38.37				#21	37.47				#21	38.6				#21	38.09				#21	37.12				#21	38.43				#21	36.14	37.53
		#22	38.06				#22	38.95				#22	36.11				#22	37.62				#22	37.73				#22	36.89				#22	38.42				#22	NAN	36.01
		#23	39.57				#23	39.83				#23	36.61				#23	38.43				#23	37.97				#23	38.2				#23	38.16				#23	36.58	37.57
		#24	38.65				#24	39.9				#24	35.5				#24	NAN				#24	37.91				#24	38.47				#24	NAN				#24	36.56	37.97
	50 copies/mL	#1	39.62			50 copies/mL	#1	NAN			50 copies/mL	#1	36.93			50 copies/mL	#1	NAN			50 copies/mL	#1	39.65			50 copies/mL	#1	NAN			50 copies/mL	#1	NAN			50 copies/mL	#1	37.56	36.08
		#2	39.19				#2	39.9				#2	NAN				#2	38.06				#2	38.24				#2	39.52				#2	NAN				#2	37.01	38.97
		#3	39.76				#3	38.91				#3	38.68				#3	38.5				#3	38.43				#3	39.82				#3	39.67				#3	36.79	NAN
		#4	38.61				#4	39.77				#4	38.58				#4	37.65				#4	NAN				#4	38.86				#4	39.86				#4	36.87	38.5
		#5	37.44				#5	40.06				#5	36.75				#5	NAN				#5	NAN				#5	39.67				#5	39.81				#5	35.14	36.91
		#6	37.69				#6	39.69				#6	36.5				#6	NAN				#6	NAN				#6	39.74				#6	NAN				#6	NAN	36.68
		#7	NAN				#7	39.74				#7	37.11				#7	NAN				#7	37.81				#7	39.48				#7	NAN				#7	36.71	35.61
		#8	39.41				#8	39				#8	36.84				#8	NAN				#8	NAN				#8	39.16				#8	38.91				#8	37.16	36.7
		#9	39.45				#9	39.45				#9	37.26				#9	NAN				#9	38.22				#9	38.69				#9	39.9				#9	35.94	NAN
		#10	39.55				#10	39.78				#10	NAN				#10	NAN				#10	38.45				#10	38.95				#10	39.82				#10	37.56	37
		#11	39.47				#11	38.93				#11	38.06				#11	NAN				#11	38.4				#11	39.67				#11	39.55				#11	36.47	37.5
		#12	NAN				#12	39.56				#12	37.11				#12	38.62				#12	37.66				#12	38.7				#12	39.98				#12	36.75	38.54
		#13	NAN				#13	39.57				#13	NAN				#13	NAN				#13	37.98				#13	38.92				#13	NAN				#13	36.66	37.52
		#14	37.06				#14	NAN				#14	37.87				#14	NAN				#14	NAN				#14	39.63				#14	39.16				#14	38.46	37.73
		#15	NAN				#15	39.74				#15	38.61				#15	38.43				#15	37.93				#15	39.15				#15	39.67				#15	NAN	38.63
		#16	36.91				#16	39.98				#16	37.83				#16	38.23				#16	NAN				#16	39.82				#16	39.78				#16	37.9	36.99
		#17	39.03				#17	NAN				#17	39.9				#17	38.1				#17	NAN				#17	NAN				#17	39.84				#17	37.28	36.47
		#18	38.91				#18	39.73				#18	37.71				#18	NAN				#18	38.23				#18	39.77				#18	39.57				#18	37.07	35.89
		#19	38.74				#19	39.72				#19	NAN				#19	NAN				#19	NAN				#19	39.01				#19	40				#19	38.02	NAN
		#20	38.93				#20	NAN				#20	38.47				#20	NAN				#20	38.17				#20	39.75				#20	NAN				#20	36.5	NAN
		#21	39.02				#21	39.87				#21	37.19				#21	38.51				#21	37.6				#21	39.8				#21	39.72				#21	NAN	36.7
		#22	38.53				#22	39.71				#22	NAN				#22	36.91				#22	NAN				#22	NAN				#22	39.2				#22	37.11	36.17
		#23	NAN				#23	40.07				#23	36.52				#23	NAN				#23	NAN				#23	39.74				#23	39.91				#23	37.65	37.62
		#24	NAN				#24	NAN				#24	36.24				#24	NAN				#24	NAN				#24	38.1				#24	39.51				#24	38.51	37.17
	25 copies/mL	#1	NAN			25 copies/mL	#1	NAN			25 copies/mL	#1	38.25			25 copies/mL	#1	38.71			25 copies/mL	#1	39.01			25 copies/mL	#1	38.6			25 copies/mL	#1	38.77			25 copies/mL	#1	38.49	36.94
		#2	37.17				#2	NAN				#2	37.94				#2	NAN				#2	38.67				#2	39.15				#2	39.53				#2	38.68	NAN
		#3	39.74				#3	NAN				#3	NAN				#3	NAN				#3	38.44				#3	38.87				#3	NAN				#3	NAN	37.71
		#4	NAN				#4	38.85				#4	NAN				#4	38.54				#4	38.23				#4	39.75				#4	39.87				#4	NAN	37.26
		#5	NAN				#5	39.67				#5	38.45				#5	NAN				#5	38.53				#5	39.73				#5	NAN				#5	38.49	38.1
		#6	38.6				#6	NAN				#6	NAN				#6	NAN				#6	NAN				#6	NAN				#6	NAN				#6	38.61	38.61
		#7	NAN				#7	NAN				#7	NAN				#7	NAN				#7	NAN				#7	NAN				#7	NAN				#7	37.15	39.76
		#8	39.71				#8	NAN				#8	NAN				#8	NAN				#8	NAN				#8	39.85				#8	NAN				#8	NAN	NAN
		#9	NAN				#9	NAN				#9	NAN				#9	NAN				#9	NAN				#9	39.22				#9	NAN				#9	NAN	36.27
		#10	39.89				#10	NAN				#10	NAN				#10	38.7				#10	37.82				#10	39.4				#10	NAN				#10	NAN	37.8
		#11	NAN				#11	39.36				#11	NAN				#11	NAN				#11	NAN				#11	39.57				#11	38.97				#11	NAN	38.29
		#12	NAN				#12	NAN				#12	37.74				#12	38.58				#12	NAN				#12	39.86				#12	39.06				#12	NAN	NAN
		#13	NAN				#13	39.99				#13	38.23				#13	NAN				#13	NAN				#13	NAN				#13	NAN				#13	37.7	NAN
		#14	38.89				#14	NAN				#14	NAN				#14	NAN				#14	38.27				#14	40.01				#14	38.47				#14	37.09	37.55
		#15	NAN				#15	NAN				#15	36.99				#15	NAN				#15	NAN				#15	38.99				#15	NAN				#15	37.54	36.81
		#16	NAN				#16	NAN				#16	37.18				#16	NAN				#16	37.61				#16	NAN				#16	39.81				#16	NAN	38.43
		#17	NAN				#17	NAN				#17	38.46				#17	NAN				#17	NAN				#17	38.74				#17	39.74				#17	38.45	NAN
		#18	NAN				#18	38.62				#18	NAN				#18	NAN				#18	38.3				#18	39.47				#18	39.92				#18	38.6	37.72
		#19	40.53				#19	39.66				#19	37.65				#19	38.57				#19	NAN				#19	38.56				#19	39.71				#19	NAN	38.58
		#20	39.83				#20	39.67				#20	38.49				#20	NAN				#20	38.16				#20	39.52				#20	39.87				#20	38.48	37.87
		#21	NAN				#21	NAN				#21	37.16				#21	NAN				#21	NAN				#21	NAN				#21	39.84				#21	NAN	NAN
		#22	NAN				#22	39.38				#22	37.88				#22	NAN				#22	NAN				#22	NAN				#22	NAN				#22	NAN	NAN
		#23	NAN				#23	39.75				#23	NAN				#23	NAN				#23	NAN				#23	38.14				#23	39.83				#23	NAN	NAN
		#24	NAN				#24	NAN				#24	NAN				#24	38.29				#24	NAN				#24	39.55				#24	NAN				#24	NAN	NAN

## Sheet: Table 1
Virus	Concentration	Test number	Ct values				Virus	Concentration	Test number	Ct values				Virus	Concentration	Test number	Ct values				Virus	Concentration	Test number	Ct values				Virus	Concentration	Test number	Ct values				Virus	Concentration	Test number	Ct values				Virus	Concentration	Test number	Ct values				Virus
			FQ-8B	ABI-Q7	SLAN-96P					FQ-8B	ABI-Q7	SLAN-96P					FQ-8B	ABI-Q7	SLAN-96P					FQ-8B	ABI-Q7	SLAN-96P					FQ-8B	ABI-Q7	SLAN-96P					FQ-8B	ABI-Q7	SLAN-96P					FQ-8B	ABI-Q7	SLAN-96P
RSV	1000 copies/mL	#1	34.97	35.2481	34.48		ADV	1000 copies/mL	#1	35.93	35.958	33.49		IAV	1000 copies/mL	#1	33.72	33.1262	32.68		IBV	1000 copies/mL	#1	34.79	34.1739	32.85		HCoV-OC43	1000 copies/mL	#1	34.8	35.1977	32.93		HCoV-229E	1000 copies/mL	#1	34.41	35.1564	34.16		HBoV	1000 copies/mL	#1	34.58	35.398	34.06		Pseudovirus of SARS-CoV-2
		#2	35.18	35.9408	34.18				#2	35.83	36.346	32.88				#2	33.15	33.3728	32.67				#2	34.45	34.7563	34.21				#2	34.92	35.4711	32.83				#2	35.08	34.8595	34.91				#2	35.2	34.9616	33.85
		#3	35.43	35.4988	34.16				#3	36.12	35.9371	33.74				#3	33.41	33.147	33.13				#3	34.4	34.7208	33.25				#3	35.18	34.7332	34.16				#3	34.96	35.2028	34.22				#3	35.48	34.833	33.88
		#4	35.03	36.0528	34.36				#4	36.06	36.0299	33.89				#4	32.73	33.5342	32.72				#4	34.74	34.4318	33.14				#4	35.19	35.2922	32.77				#4	35.02	35.2244	34.77				#4	34.54	35.1065	33.7
		#5	34.96	35.8394	33.95				#5	35.65	36.2442	33.29				#5	33.92	33.3746	32.98				#5	34.62	34.0623	33.98				#5	35.01	35.5378	32.83				#5	34.42	35.7553	34.85				#5	34.89	35.3547	33.18
		#6	35.64	35.4127	33.47				#6	36.01	35.9254	33.09				#6	33.59	33.3532	32.88				#6	34.82	34.7814	33.39				#6	35.16	34.9556	33.02				#6	34.21	35.3051	34.27				#6	34.65	35.7992	34.39
		#7	36.09	35.532	34.26				#7	35.54	35.8712	33.41				#7	33.07	33.1566	32.66				#7	35.21	34.8413	33.13				#7	35.01	34.8137	33.2				#7	34.7	35.5576	34.15				#7	34.91	35.0246	34.09
		#8	35.75	35.9252	34.19				#8	35.44	36.1803	33.55				#8	32.89	33.489	32.55				#8	34.19	34.2262	32.75				#8	35.12	35.2282	32.96				#8	34.96	35.4616	34.67				#8	34.61	35.3075	33.47
		#9	34.75	35.3546	34.56				#9	36.13	35.5537	33.07				#9	33.1	33.4134	32.71				#9	34.21	34.8513	33.58				#9	34.89	35.5606	33.14				#9	34.81	35.0345	34.43				#9	34.78	34.8084	34
		#10	35	35.5081	33.66				#10	36.05	36.2005	33.71				#10	34.05	34.1016	33.3				#10	34.09	34.6159	33				#10	35.09	35.1125	33.12				#10	34.48	34.8693	34.26				#10	35.55	34.5582	33.49
		#11	35.43	35.5955	34.46				#11	35.57	36.6647	33.2				#11	33.18	33.589	32.42				#11	33.89	34.1392	33.83				#11	35.01	34.9854	33.24				#11	34.83	35.2922	34.66				#11	34.98	35.0358	33.8
		#12	35.61	35.3635	33.85				#12	36.14	35.8984	33.92				#12	33.21	33.4811	32.67				#12	34.1	34.339	33.11				#12	35.18	35.6595	32.99				#12	34.47	35.3175	34.73				#12	34.58	34.7693	33.41
		#13	34.84	35.41	34.13				#13	35.91	35.1466	33.22				#13	32.94	33.3289	33.19				#13	34.25	34.5621	33.12				#13	35.12	34.9896	33.25				#13	34.81	35.2074	34.52				#13	34.74	35.0969	34
		#14	34.97	35.6699	34.38				#14	35.86	36.4057	33.69				#14	33.14	33.9531	32.76				#14	34.15	34.7822	33.8				#14	35.06	35.4231	32.47				#14	34.79	35.0777	34.21				#14	34.04	34.3889	33.76
		#15	35.31	35.6129	34.61				#15	35.66	35.1647	33.07				#15	33.42	33.3212	32.37				#15	34.03	34.6243	34.76				#15	34.83	35.3556	32.81				#15	34.87	35.2786	34.41				#15	35.18	34.5045	33.79
		#16	35.11	35.4362	33.83				#16	35.63	36.0817	33.22				#16	33.81	33.5614	32.39				#16	34.56	34.2948	33.02				#16	35.68	35.1298	33.2				#16	35.06	35.0718	34.31				#16	35.07	35.0638	33.94
		#17	35.14	34.9889	33.87				#17	35.91	35.2558	32.89				#17	33.18	33.8392	32.72				#17	34.81	34.6686	32.75				#17	35.13	35.0528	33.37				#17	34.74	35.0783	34.32				#17	34.66	35.1185	33.58
		#18	35.7	36.239	33.87				#18	36.27	35.7216	33.07				#18	33.04	34.0229	32.76				#18	34.17	33.9257	33.04				#18	35.14	35.0862	33.22				#18	35.19	35.0154	34.3				#18	35.13	35.1164	33.82
		#19	34.89	35.8536	33.59				#19	35.82	36.3355	33.42				#19	33.72	33.0908	32.79				#19	33.81	34.7848	33.23				#19	35.08	35.0689	33.06				#19	34.86	35.1753	34.68				#19	34.96	34.8232	33.73
		#20	35.24	35.6087	33.96				#20	35.98	36.0332	33.38				#20	33.21	33.9056	32.77				#20	34.13	34.7709	33.12				#20	34.7	35.2931	33.24				#20	34.7	35.6421	34.59				#20	34.91	35.1317	33.23
		#21	35.63	36.1305	33.97				#21	36.29	36.1284	33.19				#21	33.62	33.7537	32.9				#21	34.52	34.5865	33.28				#21	35.02	34.8372	33.25				#21	34.71	35.53	34.24				#21	35.2	35.4129	33.88
		#22	35.09	35.1468	34.76				#22	35.97	35.7032	33.53				#22	32.83	33.3529	32.84				#22	34.45	34.2172	33.85				#22	34.79	35.0442	32.99				#22	35.04	35.3878	34.47				#22	34.48	35.4111	33.58
		#23	35.17	35.1256	34.25				#23	35.63	35.7807	32.49				#23	33.81	33.2617	32.82				#23	34.87	34.2348	36.01				#23	34.73	34.9412	33.51				#23	34.97	35.1805	34.42				#23	34.92	35.0247	33.39
		#24	34.87	35.6671	34.4				#24	35.75	35.8061	32.98				#24	33.43	33.5915	32.86				#24	34.56	34.6264	33.29				#24	34.6	35.8781	33.59				#24	35.49	35.025	34.31				#24	34.47	35.4979	33.54
	100 copies/mL	#1	38.98	Undetermined	36.85			100 copies/mL	#1	39.82	39.2373	37.28			100 copies/mL	#1	37.53	Undetermined	36.5			100 copies/mL	#1	38.52	37.0762	36.6			100 copies/mL	#1	37.82	37.9216	34.5			100 copies/mL	#1	38.72	38.4264	37.68			100 copies/mL	#1	37.57	37.4732	38.09
		#2	37.51	37.8964	35.51				#2	39.7	42.1775	37.13				#2	36.94	36.2353	36.06				#2	36.48	36.9723	35.54				#2	37.95	37.7912	NoCt				#2	37.74	37.0703	37.06				#2	37.42	38.0657	37.13
		#3	38.54	36.451	36.88				#3	38.94	37.6146	36.78				#3	35.54	35.4364	35.37				#3	38.63	37.857	35.65				#3	37.98	37.1806	34.89				#3	38.77	38.0597	38.05				#3	38.64	37.4772	36.62
		#4	37.76	38.6434	35.75				#4	38.48	37.7971	36.46				#4	36	37.0144	36.34				#4	37.91	37.9437	36.23				#4	37.68	36.2573	36.99				#4	38.04	37.3794	37.28				#4	37.47	37.2485	38.05
		#5	38.57	36.8692	36.82				#5	38.93	44.0577	38.55				#5	37.46	36.6638	35.21				#5	38.15	36.2895	36.14				#5	37.75	38.6521	36.54				#5	38.37	38.3017	37.26				#5	38.15	38.2784	36.47
		#6	38.04	37.9423	38.2				#6	39.95	39.3613	40.55				#6	38.19	35.7878	38.46				#6	37.49	37.2397	NoCt				#6	36.85	35.9787	34.62				#6	38.07	40.2674	37.21				#6	38.57	37.7972	35.33
		#7	38.58	36.3403	38.51				#7	38.92	38.5971	39.35				#7	36.99	36.1941	39.71				#7	38.69	36.8067	NoCt				#7	37.72	38.7992	36.07				#7	38.56	38.4574	38.4				#7	37.46	38.0473	35.08
		#8	38.64	36.928	37.24				#8	39.41	42.8573	36.74				#8	35.71	37.2959	36.82				#8	38.52	37.8541	37.11				#8	37.34	36.9622	36.85				#8	39.06	37.8989	38.69				#8	37.38	38.3837	37.06
		#9	37.06	Undetermined	37.23				#9	39.44	39.7688	36.67				#9	36	36.63	36.47				#9	38.58	37.7949	36.04				#9	37.7	37.4044	35				#9	38.54	38.2375	38.37				#9	37.02	38.3622	35.65
		#10	36.06	37.421	37.82				#10	39.69	Undetermined	37.01				#10	35.91	35.7925	35.67				#10	NAN	35.9949	36.14				#10	37.21	38.8163	37.93				#10	38.55	38.3736	37.61				#10	38.39	38.5507	38.41
		#11	37.23	Undetermined	36.24				#11	39.78	43.5961	37.26				#11	37.2	36.0281	35.35				#11	38.67	35.9581	35.59				#11	37.6	38.7509	35.31				#11	37.76	37.7691	36.94				#11	37.6	37.3377	36.02
		#12	37.59	Undetermined	37.25				#12	38.06	37.6203	36.07				#12	35.17	37.1958	35.71				#12	36.6	42.5333	NoCt				#12	37.2	36.7359	35.04				#12	37.92	37.6755	38.34				#12	37.84	37.4898	36.1
		#13	36.81	38.3298	37.92				#13	38.94	38.8737	36.97				#13	35.28	34.8707	36.32				#13	37.8	36.7646	NoCt				#13	37.69	36.9452	37.03				#13	38.77	37.776	38.25				#13	37.77	36.6691	37.14
		#14	36.87	41.2504	36.09				#14	38.42	39.5536	36.46				#14	35.64	35.6357	NoCt				#14	37.98	36.0715	35.66				#14	37.82	36.804	36.17				#14	39.96	37.8086	38.52				#14	39.2	38.549	37.07
		#15	37.5	37.8017	36.15				#15	38.72	40.6219	36.8				#15	34.99	36.4032	35.32				#15	37.15	35.4207	36.15				#15	37.21	36.9788	36.17				#15	38.86	38.1901	38.06				#15	38.77	37.1876	35.69
		#16	36.43	38.5948	NoCt				#16	39.14	38.4545	37.29				#16	34.7	38.3772	35.46				#16	36.65	37.7982	36.18				#16	36.83	37.5579	35.11				#16	37.97	38.5413	38.16				#16	38.83	39.8148	39.67
		#17	39.4	39.1684	38.98				#17	40.02	37.6248	35.98				#17	36.53	34.9918	36.38				#17	38.59	Undetermined	37.2				#17	37.47	38.2515	35.35				#17	37.83	38.6167	38.1				#17	39.12	38.1492	36.19
		#18	39.72	Undetermined	37.81				#18	38.96	43.1653	39.2				#18	36.16	38.1024	35.89				#18	37.01	Undetermined	37.2				#18	37.76	38.7488	37.93				#18	37.71	37.7847	38.31				#18	38.81	38.2254	36.16
		#19	39.42	36.4544	36.14				#19	39.87	37.8243	37.3				#19	36.82	36.1098	36.59				#19	36.6	36.9145	37.14				#19	37.6	36.6944	35.42				#19	38.62	38.0439	38.23				#19	38	39.0893	36.45
		#20	39.19	39.1513	37.04				#20	38.58	41.1891	37.19				#20	36.69	35.2359	37.64				#20	37.77	Undetermined	36.12				#20	37.12	37.9285	37.02				#20	38.26	37.7085	38.05				#20	37.04	37.3803	35.67
		#21	38.07	37.9395	42.26				#21	38.72	39.9827	37.48				#21	36	36.8683	37.18				#21	36.58	36.2731	37.22				#21	37.51	37.2684	37.14				#21	38.85	37.5957	37.83				#21	38.99	38.6095	36.44
		#22	38.23	36.8636	37.23				#22	39.84	37.9446	36.49				#22	36.48	36.2962	35.03				#22	38.56	36.8442	36.33				#22	37.23	36.7229	35.37				#22	37.94	37.7959	38.05				#22	36.91	37.4923	38.26
		#23	38.06	38.688	38.13				#23	38.99	39.8526	39.11				#23	35.62	37.1845	35.7				#23	37.97	35.7566	36.15				#23	36.13	37.4791	35				#23	37.67	38.8071	37.69				#23	37.99	38.2672	37.25
		#24	39	38.6048	36.98				#24	38.7	42.7087	36.68				#24	35.65	35.8863	35.67				#24	37.96	36.7473	NoCt				#24	37.06	36.6862	35.08				#24	38.68	37.3758	37.5				#24	38.07	38.3404	35.9
	10 copies/mL	#1	40.05	Undetermined	NoCt			10 copies/mL	#1	NAN	Undetermined	NoCt			10 copies/mL	#1	NAN	Undetermined	NoCt			10 copies/mL	#1	NAN	Undetermined	NoCt			10 copies/mL	#1	NAN	39.9901	37.06			10 copies/mL	#1	40.34	Undetermined	NoCt			10 copies/mL	#1	NAN	Undetermined	38.48
		#2	39.12	Undetermined	NoCt				#2	39.99	Undetermined	NoCt				#2	38.01	38.0607	NoCt				#2	NAN	Undetermined	NoCt				#2	38.03	36.4374	NoCt				#2	NAN	39.5424	40.02				#2	39.78	40.3846	NoCt
		#3	38.95	Undetermined	39.73				#3	39.5	Undetermined	NoCt				#3	37.5	38.0775	38.01				#3	38.7	Undetermined	NoCt				#3	NAN	Undetermined	NoCt				#3	NAN	39.662	39.79				#3	39.9	40.8826	37.2
		#4	NAN	Undetermined	NoCt				#4	NAN	Undetermined	NoCt				#4	37.1	Undetermined	NoCt				#4	39.43	Undetermined	NoCt				#4	38.97	Undetermined	NoCt				#4	NAN	Undetermined	NoCt				#4	NAN	41.9712	36.81
		#5	NAN	Undetermined	NoCt				#5	NAN	Undetermined	40.73				#5	37.19	38.204	NoCt				#5	NAN	Undetermined	NoCt				#5	NAN	38.9796	37.13				#5	NAN	39.4097	NoCt				#5	NAN	39.9173	NoCt
		#6	37.59	Undetermined	NoCt				#6	NAN	Undetermined	NoCt				#6	NAN	Undetermined	NoCt				#6	NAN	Undetermined	NoCt				#6	NAN	Undetermined	NoCt				#6	40.04	39.432	40.29				#6	NAN	42.1829	40.9
		#7	NAN	Undetermined	37.63				#7	39.82	40.4213	NoCt				#7	NAN	38	NoCt				#7	NAN	Undetermined	NoCt				#7	37.89	39.2142	37.16				#7	40.02	Undetermined	NoCt				#7	NAN	Undetermined	NoCt
		#8	NAN	Undetermined	NoCt				#8	NAN	Undetermined	NoCt				#8	NAN	Undetermined	38.36				#8	NAN	Undetermined	NoCt				#8	NAN	Undetermined	NoCt				#8	NAN	Undetermined	40.01				#8	NAN	Undetermined	NoCt
		#9	39.68	Undetermined	NoCt				#9	40.43	40.6312	NoCt				#9	37.49	38.211	NoCt				#9	NAN	Undetermined	NoCt				#9	38.48	Undetermined	NoCt				#9	38.86	39.5172	41.87				#9	38.65	37.5961	44.28
		#10	NAN	Undetermined	38.51				#10	NAN	Undetermined	NoCt				#10	NAN	Undetermined	NoCt				#10	NAN	38.7782	NoCt				#10	38.18	42.8013	NoCt				#10	39.89	Undetermined	NoCt				#10	NAN	41.8744	NoCt
		#11	NAN	41.3019	NoCt				#11	NAN	Undetermined	NoCt				#11	NAN	38.0252	NoCt				#11	NAN	Undetermined	37.17				#11	NAN	37.3284	NoCt				#11	NAN	Undetermined	NoCt				#11	40.04	Undetermined	NoCt
		#12	NAN	39.8023	NoCt				#12	NAN	Undetermined	NoCt				#12	NAN	37.9682	NoCt				#12	NAN	Undetermined	NoCt				#12	NAN	Undetermined	NoCt				#12	39.42	38.89	40.08				#12	NAN	Undetermined	NoCt
		#13	NAN	Undetermined	38.5				#13	NAN	Undetermined	NoCt				#13	NAN	38.1996	NoCt				#13	37.8	Undetermined	NoCt				#13	37.54	38.2182	NoCt				#13	NAN	39.1501	NoCt				#13	NAN	Undetermined	NoCt
		#14	NAN	Undetermined	NoCt				#14	NAN	Undetermined	NoCt				#14	NAN	39.06	NoCt				#14	38.05	38.3026	NoCt				#14	NAN	Undetermined	37.12				#14	NAN	39.3178	NoCt				#14	NAN	Undetermined	36.65
		#15	NAN	Undetermined	NoCt				#15	NAN	Undetermined	NoCt				#15	NAN	Undetermined	NoCt				#15	NAN	38.4484	NoCt				#15	NAN	37.3008	NoCt				#15	39.69	Undetermined	39.83				#15	NAN	Undetermined	NoCt
		#16	38.55	Undetermined	NoCt				#16	NAN	Undetermined	NoCt				#16	38.55	Undetermined	38.01				#16	NAN	Undetermined	37.67				#16	NAN	Undetermined	NoCt				#16	39.49	39.4877	NoCt				#16	39.45	38.7791	NoCt
		#17	NAN	Undetermined	NoCt				#17	NAN	Undetermined	41.01				#17	NAN	36.5449	37.16				#17	NAN	Undetermined	37.36				#17	37.97	Undetermined	NoCt				#17	39.95	Undetermined	NoCt				#17	NAN	37.8048	NoCt
		#18	NAN	Undetermined	NoCt				#18	NAN	Undetermined	NoCt				#18	38.9	Undetermined	NoCt				#18	NAN	Undetermined	37.31				#18	NAN	Undetermined	37.08				#18	NAN	39.3967	39.79				#18	39.84	Undetermined	NoCt
		#19	NAN	38.8293	NoCt				#19	39.99	Undetermined	NoCt				#19	40.12	Undetermined	NoCt				#19	NAN	Undetermined	NoCt				#19	NAN	Undetermined	37.06				#19	40.48	Undetermined	38.74				#19	NAN	Undetermined	NoCt
		#20	38.99	Undetermined	38.61				#20	39.79	Undetermined	NoCt				#20	NAN	Undetermined	NoCt				#20	NAN	Undetermined	NoCt				#20	NAN	37.359	NoCt				#20	NAN	Undetermined	40.78				#20	39.83	Undetermined	39.99
		#21	NAN	Undetermined	38.71				#21	NAN	Undetermined	NoCt				#21	NAN	37.8721	NoCt				#21	37.5	Undetermined	NoCt				#21	NAN	Undetermined	NoCt				#21	39.11	41.2822	40.09				#21	39.18	Undetermined	39.37
		#22	NAN	39.5974	41.16				#22	NAN	Undetermined	39.28				#22	NAN	Undetermined	NoCt				#22	NAN	Undetermined	37.24				#22	37.13	Undetermined	NoCt				#22	39.05	Undetermined	NoCt				#22	NAN	Undetermined	40.56
		#23	NAN	Undetermined	NoCt				#23	NAN	39.7096	NoCt				#23	NAN	Undetermined	37.95				#23	NAN	Undetermined	NoCt				#23	NAN	36.2622	NoCt				#23	39.41	39.3911	39.8				#23	NAN	Undetermined	37.22
		#24	NAN	Undetermined	NoCt				#24	39.8	Undetermined	37.3				#24	NAN	Undetermined	NoCt				#24	36.79	Undetermined	NoCt				#24	NAN	Undetermined	NoCt				#24	NAN	Undetermined	NoCt				#24	39.72	Undetermined	42.14
	0 copies/mL	#1	NAN	Undetermined	NoCt			0 copies/mL	#1	NAN	Undetermined	NoCt			0 copies/mL	#1	NAN	Undetermined	NoCt			0 copies/mL	#1	NAN	Undetermined	NoCt			0 copies/mL	#1	NAN	Undetermined	NoCt			0 copies/mL	#1	NAN	Undetermined	NoCt			0 copies/mL	#1	NAN	Undetermined	NoCt
		#2	NAN	Undetermined	NoCt				#2	NAN	Undetermined	NoCt				#2	NAN	Undetermined	NoCt				#2	NAN	Undetermined	NoCt				#2	NAN	Undetermined	NoCt				#2	NAN	Undetermined	NoCt				#2	NAN	Undetermined	NoCt
		#3	NAN	Undetermined	NoCt				#3	NAN	Undetermined	NoCt				#3	NAN	Undetermined	NoCt				#3	NAN	Undetermined	NoCt				#3	NAN	Undetermined	NoCt				#3	NAN	Undetermined	NoCt				#3	NAN	Undetermined	NoCt
		#4	NAN	Undetermined	NoCt				#4	NAN	Undetermined	NoCt				#4	NAN	Undetermined	NoCt				#4	NAN	Undetermined	NoCt				#4	NAN	Undetermined	NoCt				#4	NAN	Undetermined	NoCt				#4	NAN	Undetermined	NoCt
		#5	NAN	Undetermined	NoCt				#5	NAN	Undetermined	NoCt				#5	NAN	Undetermined	NoCt				#5	NAN	Undetermined	NoCt				#5	NAN	Undetermined	NoCt				#5	NAN	Undetermined	NoCt				#5	NAN	Undetermined	NoCt
		#6	NAN	Undetermined	NoCt				#6	NAN	Undetermined	NoCt				#6	NAN	Undetermined	NoCt				#6	NAN	Undetermined	NoCt				#6	NAN	Undetermined	NoCt				#6	NAN	Undetermined	NoCt				#6	NAN	Undetermined	NoCt
		#7	NAN	Undetermined	NoCt				#7	NAN	Undetermined	NoCt				#7	NAN	Undetermined	NoCt				#7	NAN	Undetermined	NoCt				#7	NAN	Undetermined	NoCt				#7	NAN	Undetermined	NoCt				#7	NAN	Undetermined	NoCt
		#8	NAN	Undetermined	NoCt				#8	NAN	Undetermined	NoCt				#8	NAN	Undetermined	NoCt				#8	NAN	Undetermined	NoCt				#8	NAN	Undetermined	NoCt				#8	NAN	Undetermined	NoCt				#8	NAN	Undetermined	NoCt
		#9	NAN	Undetermined	NoCt				#9	NAN	Undetermined	NoCt				#9	NAN	Undetermined	NoCt				#9	NAN	Undetermined	NoCt				#9	NAN	Undetermined	NoCt				#9	NAN	Undetermined	NoCt				#9	NAN	Undetermined	NoCt
		#10	NAN	Undetermined	NoCt				#10	NAN	Undetermined	NoCt				#10	NAN	Undetermined	NoCt				#10	NAN	Undetermined	NoCt				#10	NAN	Undetermined	NoCt				#10	NAN	Undetermined	NoCt				#10	NAN	Undetermined	NoCt
		#11	NAN	Undetermined	NoCt				#11	NAN	Undetermined	NoCt				#11	NAN	Undetermined	NoCt				#11	NAN	Undetermined	NoCt				#11	NAN	Undetermined	NoCt				#11	NAN	Undetermined	NoCt				#11	NAN	Undetermined	NoCt
		#12	NAN	Undetermined	NoCt				#12	NAN	Undetermined	NoCt				#12	NAN	Undetermined	NoCt				#12	NAN	Undetermined	NoCt				#12	NAN	Undetermined	NoCt				#12	NAN	Undetermined	NoCt				#12	NAN	Undetermined	NoCt
		#13	NAN	Undetermined	NoCt				#13	NAN	Undetermined	NoCt				#13	NAN	Undetermined	NoCt				#13	NAN	Undetermined	NoCt				#13	NAN	Undetermined	NoCt				#13	NAN	Undetermined	NoCt				#13	NAN	Undetermined	NoCt
		#14	NAN	Undetermined	NoCt				#14	NAN	Undetermined	NoCt				#14	NAN	Undetermined	NoCt				#14	NAN	Undetermined	NoCt				#14	NAN	Undetermined	NoCt				#14	NAN	Undetermined	NoCt				#14	NAN	Undetermined	NoCt
		#15	NAN	Undetermined	NoCt				#15	NAN	Undetermined	NoCt				#15	NAN	Undetermined	NoCt				#15	NAN	Undetermined	NoCt				#15	NAN	Undetermined	NoCt				#15	NAN	Undetermined	NoCt				#15	NAN	Undetermined	NoCt
		#16	NAN	Undetermined	NoCt				#16	NAN	Undetermined	NoCt				#16	NAN	Undetermined	NoCt				#16	NAN	Undetermined	NoCt				#16	NAN	Undetermined	NoCt				#16	NAN	Undetermined	NoCt				#16	NAN	Undetermined	NoCt
		#17	NAN	Undetermined	NoCt				#17	NAN	Undetermined	NoCt				#17	NAN	Undetermined	NoCt				#17	NAN	Undetermined	NoCt				#17	NAN	Undetermined	NoCt				#17	NAN	Undetermined	NoCt				#17	NAN	Undetermined	NoCt
		#18	NAN	Undetermined	NoCt				#18	NAN	Undetermined	NoCt				#18	NAN	Undetermined	NoCt				#18	NAN	Undetermined	NoCt				#18	NAN	Undetermined	NoCt				#18	NAN	Undetermined	NoCt				#18	NAN	Undetermined	NoCt
		#19	NAN	Undetermined	NoCt				#19	NAN	Undetermined	NoCt				#19	NAN	Undetermined	NoCt				#19	NAN	Undetermined	NoCt				#19	NAN	Undetermined	NoCt				#19	NAN	Undetermined	NoCt				#19	NAN	Undetermined	NoCt
		#20	NAN	Undetermined	NoCt				#20	NAN	Undetermined	NoCt				#20	NAN	Undetermined	NoCt				#20	NAN	Undetermined	NoCt				#20	NAN	Undetermined	NoCt				#20	NAN	Undetermined	NoCt				#20	NAN	Undetermined	NoCt
		#21	NAN	Undetermined	NoCt				#21	NAN	Undetermined	NoCt				#21	NAN	Undetermined	NoCt				#21	NAN	Undetermined	NoCt				#21	NAN	Undetermined	NoCt				#21	NAN	Undetermined	NoCt				#21	NAN	Undetermined	NoCt
		#22	NAN	Undetermined	NoCt				#22	NAN	Undetermined	NoCt				#22	NAN	Undetermined	NoCt				#22	NAN	Undetermined	NoCt				#22	NAN	Undetermined	NoCt				#22	NAN	Undetermined	NoCt				#22	NAN	Undetermined	NoCt
		#23	NAN	Undetermined	NoCt				#23	NAN	Undetermined	NoCt				#23	NAN	Undetermined	NoCt				#23	NAN	Undetermined	NoCt				#23	NAN	Undetermined	NoCt				#23	NAN	Undetermined	NoCt				#23	NAN	Undetermined	NoCt
		#24	NAN	Undetermined	NoCt				#24	NAN	Undetermined	NoCt				#24	NAN	Undetermined	NoCt				#24	NAN	Undetermined	NoCt				#24	NAN	Undetermined	NoCt				#24	NAN	Undetermined	NoCt				#24	NAN	Undetermined	NoCt
[truncated: 8 more columns]

## Sheet: Figure S1
Fig. S1A and B
Primer name	ABI-Q7		SLAN-96P
	Ct values	Tm values	Ct values	Tm values
Primer 1	23.43	83.84°C	20.45	83.68°C
Primer 2	23.52	86.41°C	23.47	86.35°C
Primer 3	23.56	80.86°C	21.32	80.75°C
Primer 4	25.26	91.87°C	24.36	91.60°C

## Sheet: Table S4
Reagent type	RSV		ADV		IAV		HSV-1		HCoV-229E		HCoV-OC43		HCoV-NL63		HRV		HBoV		HMPV		HPIV-1		MP
	ABI-Q7 (Ct values)	FQ-8B (Ct values)	ABI-Q7 (Ct values)	FQ-8B (Ct values)	ABI-Q7 (Ct values)	FQ-8B (Ct values)	ABI-Q7 (Ct values)	FQ-8B (Ct values)	ABI-Q7 (Ct values)	FQ-8B (Ct values)	ABI-Q7 (Ct values)	FQ-8B (Ct values)	ABI-Q7 (Ct values)	FQ-8B (Ct values)	ABI-Q7 (Ct values)	FQ-8B (Ct values)	ABI-Q7 (Ct values)	FQ-8B (Ct values)	ABI-Q7 (Ct values)	FQ-8B (Ct values)	ABI-Q7 (Ct values)	FQ-8B (Ct values)	ABI-Q7 (Ct values)	FQ-8B (Ct values)
RSV reagent	30.6528	30.08	Undetermined	NAN	Undetermined	NAN	Undetermined	NAN	Undetermined	NAN	Undetermined	NAN	Undetermined	NAN	Undetermined	NAN	Undetermined	NAN	Undetermined	NAN	Undetermined	NAN	Undetermined	NAN
	30.3559	30.45	Undetermined	NAN	Undetermined	NAN	Undetermined	NAN	Undetermined	NAN	Undetermined	NAN	Undetermined	NAN	Undetermined	NAN	Undetermined	NAN	Undetermined	NAN	Undetermined	NAN	Undetermined	NAN
	30.723	30.2	Undetermined	NAN	Undetermined	NAN	Undetermined	NAN	Undetermined	NAN	Undetermined	NAN	Undetermined	NAN	Undetermined	NAN	Undetermined	NAN	Undetermined	NAN	Undetermined	NAN	Undetermined	NAN
ADV reagent	Undetermined	NAN	28.3073	27.73	Undetermined	NAN	Undetermined	NAN	Undetermined	NAN	Undetermined	NAN	Undetermined	NAN	Undetermined	NAN	Undetermined	NAN	Undetermined	NAN	Undetermined	NAN	Undetermined	NAN
	Undetermined	NAN	28.2271	27.73	Undetermined	NAN	Undetermined	NAN	Undetermined	NAN	Undetermined	NAN	Undetermined	NAN	Undetermined	NAN	Undetermined	NAN	Undetermined	NAN	Undetermined	NAN	Undetermined	NAN
	Undetermined	NAN	28.4537	27.7	Undetermined	NAN	Undetermined	NAN	Undetermined	NAN	Undetermined	NAN	Undetermined	NAN	Undetermined	NAN	Undetermined	NAN	Undetermined	NAN	Undetermined	NAN	Undetermined	NAN
IAV reagent	Undetermined	NAN	Undetermined	NAN	27.6237	27.62	Undetermined	NAN	Undetermined	NAN	Undetermined	NAN	Undetermined	NAN	Undetermined	NAN	Undetermined	NAN	Undetermined	NAN	Undetermined	NAN	Undetermined	NAN
	Undetermined	NAN	Undetermined	NAN	27.1887	27.65	Undetermined	NAN	Undetermined	NAN	Undetermined	NAN	Undetermined	NAN	Undetermined	NAN	Undetermined	NAN	Undetermined	NAN	Undetermined	NAN	Undetermined	NAN
	Undetermined	NAN	Undetermined	NAN	27.7194	27.55	Undetermined	NAN	Undetermined	NAN	Undetermined	NAN	Undetermined	NAN	Undetermined	NAN	Undetermined	NAN	Undetermined	NAN	Undetermined	NAN	Undetermined	NAN
HSV-1 reagent	Undetermined	NAN	Undetermined	NAN	Undetermined	NAN	28.1927	28.91	Undetermined	NAN	Undetermined	NAN	Undetermined	NAN	Undetermined	NAN	Undetermined	NAN	Undetermined	NAN	Undetermined	NAN	Undetermined	NAN
	Undetermined	NAN	Undetermined	NAN	Undetermined	NAN	28.7598	28.25	Undetermined	NAN	Undetermined	NAN	Undetermined	NAN	Undetermined	NAN	Undetermined	NAN	Undetermined	NAN	Undetermined	NAN	Undetermined	NAN
	Undetermined	NAN	Undetermined	NAN	Undetermined	NAN	29.8391	28.86	Undetermined	NAN	Undetermined	NAN	Undetermined	NAN	Undetermined	NAN	Undetermined	NAN	Undetermined	NAN	Undetermined	NAN	Undetermined	NAN
HCoV-229E reagent	Undetermined	NAN	Undetermined	NAN	Undetermined	NAN	Undetermined	NAN	31.2542	30.34	Undetermined	NAN	Undetermined	NAN	Undetermined	NAN	Undetermined	NAN	Undetermined	NAN	Undetermined	NAN	Undetermined	NAN
	Undetermined	NAN	Undetermined	NAN	Undetermined	NAN	Undetermined	NAN	30.9722	30.45	Undetermined	NAN	Undetermined	NAN	Undetermined	NAN	Undetermined	NAN	Undetermined	NAN	Undetermined	NAN	Undetermined	NAN
	Undetermined	NAN	Undetermined	NAN	Undetermined	NAN	Undetermined	NAN	30.959	30.47	Undetermined	NAN	Undetermined	NAN	Undetermined	NAN	Undetermined	NAN	Undetermined	NAN	Undetermined	NAN	Undetermined	NAN
HCoV-OC43 reagent	Undetermined	NAN	Undetermined	NAN	Undetermined	NAN	Undetermined	NAN	Undetermined	NAN	27.1551	27.59	Undetermined	NAN	Undetermined	NAN	Undetermined	NAN	Undetermined	NAN	Undetermined	NAN	Undetermined	NAN
	Undetermined	NAN	Undetermined	NAN	Undetermined	NAN	Undetermined	NAN	Undetermined	NAN	26.886	27.61	Undetermined	NAN	Undetermined	NAN	Undetermined	NAN	Undetermined	NAN	Undetermined	NAN	Undetermined	NAN
	Undetermined	NAN	Undetermined	NAN	Undetermined	NAN	Undetermined	NAN	Undetermined	NAN	26.9818	27.66	Undetermined	NAN	Undetermined	NAN	Undetermined	NAN	Undetermined	NAN	Undetermined	NAN	Undetermined	NAN
HCoV-NL63 reagent	Undetermined	NAN	Undetermined	NAN	Undetermined	NAN	Undetermined	NAN	Undetermined	NAN	Undetermined	NAN	29.375	29.48	Undetermined	NAN	Undetermined	NAN	Undetermined	NAN	Undetermined	NAN	Undetermined	NAN
	Undetermined	NAN	Undetermined	NAN	Undetermined	NAN	Undetermined	NAN	Undetermined	NAN	Undetermined	NAN	29.2921	28.43	Undetermined	NAN	Undetermined	NAN	Undetermined	NAN	Undetermined	NAN	Undetermined	NAN
	Undetermined	NAN	Undetermined	NAN	Undetermined	NAN	Undetermined	NAN	Undetermined	NAN	Undetermined	NAN	29.507	29.51	Undetermined	NAN	Undetermined	NAN	Undetermined	NAN	Undetermined	NAN	Undetermined	NAN
HRV reagent	Undetermined	NAN	Undetermined	NAN	Undetermined	NAN	Undetermined	NAN	Undetermined	NAN	Undetermined	NAN	Undetermined	NAN	29.1157	28.71	Undetermined	NAN	Undetermined	NAN	Undetermined	NAN	Undetermined	NAN
	Undetermined	NAN	Undetermined	NAN	Undetermined	NAN	Undetermined	NAN	Undetermined	NAN	Undetermined	NAN	Undetermined	NAN	29.0828	28.77	Undetermined	NAN	Undetermined	NAN	Undetermined	NAN	Undetermined	NAN
	Undetermined	NAN	Undetermined	NAN	Undetermined	NAN	Undetermined	NAN	Undetermined	NAN	Undetermined	NAN	Undetermined	NAN	29.2464	28.56	Undetermined	NAN	Undetermined	NAN	Undetermined	NAN	Undetermined	NAN
HBoV reagent	Undetermined	NAN	Undetermined	NAN	Undetermined	NAN	Undetermined	NAN	Undetermined	NAN	Undetermined	NAN	Undetermined	NAN	Undetermined	NAN	27.6307	26.86	Undetermined	NAN	Undetermined	NAN	Undetermined	NAN
	Undetermined	NAN	Undetermined	NAN	Undetermined	NAN	Undetermined	NAN	Undetermined	NAN	Undetermined	NAN	Undetermined	NAN	Undetermined	NAN	27.5139	27.14	Undetermined	NAN	Undetermined	NAN	Undetermined	NAN
	Undetermined	NAN	Undetermined	NAN	Undetermined	NAN	Undetermined	NAN	Undetermined	NAN	Undetermined	NAN	Undetermined	NAN	Undetermined	NAN	27.4198	27.05	Undetermined	NAN	Undetermined	NAN	Undetermined	NAN
HMPV reagent	Undetermined	NAN	Undetermined	NAN	Undetermined	NAN	Undetermined	NAN	Undetermined	NAN	Undetermined	NAN	Undetermined	NAN	Undetermined	NAN	Undetermined	NAN	26.852	27.12	Undetermined	NAN	Undetermined	NAN
	Undetermined	NAN	Undetermined	NAN	Undetermined	NAN	Undetermined	NAN	Undetermined	NAN	Undetermined	NAN	Undetermined	NAN	Undetermined	NAN	Undetermined	NAN	26.4496	26.25	Undetermined	NAN	Undetermined	NAN
	Undetermined	NAN	Undetermined	NAN	Undetermined	NAN	Undetermined	NAN	Undetermined	NAN	Undetermined	NAN	Undetermined	NAN	Undetermined	NAN	Undetermined	NAN	26.5644	26.09	Undetermined	NAN	Undetermined	NAN
HPIV-1 reagent	Undetermined	NAN	Undetermined	NAN	Undetermined	NAN	Undetermined	NAN	Undetermined	NAN	Undetermined	NAN	Undetermined	NAN	Undetermined	NAN	Undetermined	NAN	Undetermined	NAN	27.206	26.85	Undetermined	NAN
	Undetermined	NAN	Undetermined	NAN	Undetermined	NAN	Undetermined	NAN	Undetermined	NAN	Undetermined	NAN	Undetermined	NAN	Undetermined	NAN	Undetermined	NAN	Undetermined	NAN	27.154	26.92	Undetermined	NAN
	Undetermined	NAN	Undetermined	NAN	Undetermined	NAN	Undetermined	NAN	Undetermined	NAN	Undetermined	NAN	Undetermined	NAN	Undetermined	NAN	Undetermined	NAN	Undetermined	NAN	27.1675	26.85	Undetermined	NAN
MP reagent	Undetermined	NAN	Undetermined	NAN	Undetermined	NAN	Undetermined	NAN	Undetermined	NAN	Undetermined	NAN	Undetermined	NAN	Undetermined	NAN	Undetermined	NAN	Undetermined	NAN	Undetermined	NAN	33.9426	33.52
	Undetermined	NAN	Undetermined	NAN	Undetermined	NAN	Undetermined	NAN	Undetermined	NAN	Undetermined	NAN	Undetermined	NAN	Undetermined	NAN	Undetermined	NAN	Undetermined	NAN	Undetermined	NAN	33.3612	33.45
	Undetermined	NAN	Undetermined	NAN	Undetermined	NAN	Undetermined	NAN	Undetermined	NAN	Undetermined	NAN	Undetermined	NAN	Undetermined	NAN	Undetermined	NAN	Undetermined	NAN	Undetermined	NAN	34.1196	32.99
